# Supplementary material for: Screen for MicroRNA and Drug Interactions in Breast Cancer Cell Lines Points to miR-126 as a Modulator of CDK4/6 and PIK3CA Inhibitors
Source: Front Genet. 2018 May 18;9:174. doi: 10.3389/fgene.2018.00174 (PMC5968201; doi:10.3389/fgene.2018.00174)
Supplement: Supplementary file 4 [file Data_Sheet_1.XLSX]

## Sheet: miR126.TCGA.negCorrelated
gene	n	rho	p	bonferroni p
COL11A1	719	-0.38	4.55e-26	1.365e-21
HSD17B6	719	-0.347	1.01e-21	3.03e-17
GJB2	719	-0.342	3.63e-21	1.089e-16
MMP11	719	-0.338	1.27e-20	3.81e-16
COL10A1	719	-0.324	5.14e-19	1.542e-14
PLAUR	719	-0.304	8.55e-17	2.565e-12
INHBA	719	-0.299	2.61e-16	7.83e-12
PLPP4	713	-0.298	4.38e-16	1.314e-11
COMP	719	-0.297	4.42e-16	1.326e-11
SLC38A5	719	-0.296	5.77e-16	1.731e-11
FN1	719	-0.296	5.79e-16	1.737e-11
SYNDIG1	718	-0.292	1.26e-15	3.78e-11
KIF26B	719	-0.291	1.5e-15	4.5e-11
LRRC15	719	-0.281	1.77e-14	5.31e-10
CARM1	719	-0.28	1.89e-14	5.67e-10
PKM	719	-0.276	5.4e-14	1.62e-09
C5orf46	715	-0.272	1.28e-13	3.84e-09
RNASEH2A	719	-0.271	1.36e-13	4.08e-09
CKAP4	719	-0.271	1.53e-13	4.59e-09
TRIM59	719	-0.268	2.88e-13	8.64e-09
CTHRC1	719	-0.268	2.97e-13	8.91e-09
MFAP2	719	-0.267	3.04e-13	9.12e-09
SAMD1	719	-0.267	3.68e-13	1.104e-08
GAPDH	719	-0.266	3.76e-13	1.128e-08
WISP1	719	-0.266	3.79e-13	1.137e-08
ESM1	719	-0.266	3.95e-13	1.185e-08
SLC16A3	719	-0.265	5.18e-13	1.554e-08
RNF187	719	-0.265	5.39e-13	1.617e-08
FUS	719	-0.261	1.1e-12	3.3e-08
SDC1	719	-0.255	4.13e-12	1.239e-07
CDCA4	719	-0.254	4.53e-12	1.359e-07
C11orf24	719	-0.254	4.57e-12	1.371e-07
MMP14	719	-0.254	4.69e-12	1.407e-07
CEMIP	719	-0.253	5.32e-12	1.596e-07
PFKFB4	719	-0.253	5.34e-12	1.602e-07
NREP	719	-0.253	5.43e-12	1.629e-07
SUGCT	719	-0.253	5.54e-12	1.662e-07
PTK7	719	-0.253	5.64e-12	1.692e-07
CORIN	719	-0.253	6.34e-12	1.902e-07
SLC11A1	719	-0.252	6.6e-12	1.98e-07
CILP2	719	-0.252	6.74e-12	2.022e-07
TMEM158	719	-0.252	7.58e-12	2.274e-07
FARSA	719	-0.251	8.23e-12	2.469e-07
COL12A1	719	-0.248	1.54e-11	4.62e-07
NACC1	719	-0.247	1.9e-11	5.7e-07
ZBTB12	719	-0.247	2.04e-11	6.12e-07
LSM14B	719	-0.246	2.35e-11	7.05e-07
SMARCA4	719	-0.245	2.56e-11	7.68e-07
YIPF2	719	-0.245	2.72e-11	8.16e-07
COPG1	719	-0.244	3.02e-11	9.06e-07
P3H1	719	-0.244	3.02e-11	9.06e-07
PLAU	719	-0.244	3.27e-11	9.81e-07
UNC5B	719	-0.244	3.37e-11	1.011e-06
CHPF	719	-0.243	4.11e-11	1.233e-06
SEC13	719	-0.242	4.86e-11	1.458e-06
PRCC	719	-0.242	4.9e-11	1.47e-06
EGLN3	719	-0.241	6.34e-11	1.902e-06
TUFT1	719	-0.24	7.34e-11	2.202e-06
CLEC5A	718	-0.24	7.44e-11	2.232e-06
ELAVL1	719	-0.239	7.76e-11	2.328e-06
FIBP	719	-0.239	7.8e-11	2.34e-06
ZNF48	719	-0.239	8.63e-11	2.589e-06
KDM5B	719	-0.239	8.78e-11	2.634e-06
TRIM11	719	-0.239	9e-11	2.7e-06
SNAP47	719	-0.238	9.43e-11	2.829e-06
YIF1A	719	-0.238	9.9e-11	2.97e-06
SPP1	719	-0.238	1.11e-10	3.33e-06
ALDOA	719	-0.238	1.12e-10	3.36e-06
UHRF1	718	-0.236	1.52e-10	4.56e-06
COL1A1	719	-0.235	1.77e-10	5.31e-06
MEX3D	719	-0.235	1.86e-10	5.58e-06
ARFGAP1	719	-0.234	2.08e-10	6.24e-06
CA9	662	-0.244	2.15e-10	6.45e-06
HMGB3	719	-0.234	2.23e-10	6.69e-06
RAVER1	719	-0.233	2.73e-10	8.19e-06
UBA1	719	-0.232	2.91e-10	8.73e-06
VPS72	719	-0.232	3.02e-10	9.06e-06
P4HA1	719	-0.232	3.03e-10	9.09e-06
ENO2	719	-0.231	3.38e-10	1.014e-05
NR2F6	719	-0.231	3.45e-10	1.035e-05
PGK1	719	-0.231	3.57e-10	1.071e-05
ASNA1	719	-0.231	3.7e-10	1.11e-05
TPI1	719	-0.231	3.75e-10	1.125e-05
CFL1	719	-0.231	3.77e-10	1.131e-05
SF3B4	719	-0.231	3.82e-10	1.146e-05
BGN	719	-0.231	3.84e-10	1.152e-05
TDRKH	719	-0.23	4.08e-10	1.224e-05
C19orf48	719	-0.23	4.11e-10	1.233e-05
NVL	719	-0.23	4.43e-10	1.329e-05
ALDH1B1	719	-0.23	4.55e-10	1.365e-05
GINS2	719	-0.23	4.72e-10	1.416e-05
CD276	719	-0.229	4.82e-10	1.446e-05
AEBP1	719	-0.229	4.85e-10	1.455e-05
HNRNPU	719	-0.229	5.15e-10	1.545e-05
SBK1	719	-0.229	5.2e-10	1.56e-05
ADAM8	719	-0.229	5.52e-10	1.656e-05
ARF1	719	-0.229	5.66e-10	1.698e-05
MCM2	719	-0.228	5.96e-10	1.788e-05
THOC6	719	-0.228	6.12e-10	1.836e-05
LSR	719	-0.228	6.39e-10	1.917e-05
MORF4L2	719	-0.228	6.49e-10	1.947e-05
ARSE	719	-0.228	6.59e-10	1.977e-05
ZNF672	719	-0.228	6.63e-10	1.989e-05
MAZ	719	-0.227	6.89e-10	2.067e-05
GIPC1	719	-0.227	7.25e-10	2.175e-05
COL5A1	719	-0.227	7.32e-10	2.196e-05
IGFL2	695	-0.23	8.08e-10	2.424e-05
ASF1B	719	-0.227	8.1e-10	2.43e-05
SNRPB	719	-0.226	9.02e-10	2.706e-05
DTL	719	-0.226	9.34e-10	2.802e-05
SLC2A1	719	-0.226	9.58e-10	2.874e-05
SMYD3	719	-0.225	9.72e-10	2.916e-05
PYGO2	719	-0.225	1.09e-09	3.27e-05
EMC9	719	-0.224	1.15e-09	3.45e-05
KLC2	719	-0.224	1.19e-09	3.57e-05
MRPL51	719	-0.224	1.19e-09	3.57e-05
TREM1	716	-0.225	1.22e-09	3.66e-05
KIF22	719	-0.224	1.26e-09	3.78e-05
ERH	719	-0.224	1.28e-09	3.84e-05
DDX39A	719	-0.224	1.32e-09	3.96e-05
FEN1	719	-0.224	1.34e-09	4.02e-05
FARP1	719	-0.224	1.35e-09	4.05e-05
PPP1CA	719	-0.224	1.35e-09	4.05e-05
OTUB2	719	-0.223	1.38e-09	4.14e-05
BCL9	719	-0.223	1.39e-09	4.17e-05
PRDX2	719	-0.223	1.45e-09	4.35e-05
TFG	719	-0.223	1.46e-09	4.38e-05
MAGED1	719	-0.223	1.62e-09	4.86e-05
ITGA11	719	-0.222	1.67e-09	5.01e-05
CNOT3	719	-0.222	1.69e-09	5.07e-05
TUBB3	719	-0.222	1.69e-09	5.07e-05
TMEM132A	719	-0.222	1.79e-09	5.37e-05
WDR34	719	-0.222	1.8e-09	5.4e-05
TARS2	719	-0.222	1.81e-09	5.43e-05
GTF2IRD1	719	-0.222	1.83e-09	5.49e-05
CDK16	719	-0.222	1.91e-09	5.73e-05
LSM4	719	-0.221	1.94e-09	5.82e-05
C19orf53	719	-0.221	1.97e-09	5.91e-05
FAM83D	719	-0.221	1.97e-09	5.91e-05
EHMT2	719	-0.221	1.98e-09	5.94e-05
FNDC1	719	-0.221	2.01e-09	6.03e-05
KIFC1	719	-0.221	2.04e-09	6.12e-05
ZNF668	719	-0.221	2.12e-09	6.36e-05
SAC3D1	719	-0.221	2.24e-09	6.72e-05
ZSWIM4	719	-0.22	2.39e-09	7.17e-05
HDGF	719	-0.22	2.67e-09	8.01e-05
THBS2	719	-0.219	2.88e-09	8.64e-05
OTUB1	719	-0.219	2.91e-09	8.73e-05
RFXANK	719	-0.219	3.09e-09	9.27e-05
HIST1H2BH	687	-0.223	3.39e-09	0.0001017
INTS7	719	-0.218	3.46e-09	0.0001038
ZNF687	719	-0.218	3.47e-09	0.0001041
SRRM5	719	-0.218	3.62e-09	0.0001086
H3F3A	719	-0.218	3.64e-09	0.0001092
LDHA	719	-0.218	3.7e-09	0.000111
PTMS	719	-0.218	3.79e-09	0.0001137
B4GALNT4	717	-0.218	3.8e-09	0.000114
MICAL2	719	-0.217	3.87e-09	0.0001161
C1orf35	719	-0.217	3.91e-09	0.0001173
TPRN	719	-0.217	3.97e-09	0.0001191
EIF4A3	719	-0.217	4.08e-09	0.0001224
SNRPE	719	-0.217	4.29e-09	0.0001287
SCNM1	719	-0.217	4.3e-09	0.000129
ACTG1	719	-0.216	4.5e-09	0.000135
CDKN2A	719	-0.216	4.63e-09	0.0001389
FCGR1A	719	-0.216	4.64e-09	0.0001392
IL4I1	719	-0.216	4.94e-09	0.0001482
POC1A	719	-0.216	4.96e-09	0.0001488
LOXL2	719	-0.216	5.26e-09	0.0001578
SPNS1	719	-0.215	5.63e-09	0.0001689
FTSJ1	719	-0.215	6.07e-09	0.0001821
U2AF2	719	-0.215	6.18e-09	0.0001854
IGSF9	719	-0.214	6.52e-09	0.0001956
TNFSF4	719	-0.214	6.55e-09	0.0001965
SCT	667	-0.222	6.73e-09	0.0002019
CDCA5	719	-0.214	6.78e-09	0.0002034
UBAP2L	719	-0.214	6.93e-09	0.0002079
PITX1	716	-0.214	7.25e-09	0.0002175
DPY30	719	-0.214	7.37e-09	0.0002211
PRC1	719	-0.213	7.58e-09	0.0002274
AP1M2	718	-0.213	7.73e-09	0.0002319
SPC24	719	-0.213	7.98e-09	0.0002394
RBBP7	719	-0.213	8.15e-09	0.0002445
CALR	719	-0.213	8.22e-09	0.0002466
PPP2R1A	719	-0.213	8.31e-09	0.0002493
PAFAH1B3	719	-0.212	9.05e-09	0.0002715
APOA1BP	719	-0.212	9.11e-09	0.0002733
WDHD1	719	-0.212	9.23e-09	0.0002769
C1QTNF6	719	-0.212	9.39e-09	0.0002817
SMS	719	-0.212	9.55e-09	0.0002865
SRSF9	719	-0.212	9.59e-09	0.0002877
FKBPL	719	-0.212	9.64e-09	0.0002892
SALL4	717	-0.212	9.83e-09	0.0002949
SIPA1L3	719	-0.212	9.92e-09	0.0002976
PRR19	719	-0.212	1e-08	0.0003
DNASE2	719	-0.211	1.03e-08	0.000309
ALDH18A1	719	-0.211	1.04e-08	0.000312
P3H4	719	-0.211	1.07e-08	0.000321
RMI2	719	-0.211	1.11e-08	0.000333
KDELC1	719	-0.211	1.13e-08	0.000339
NEK2	719	-0.211	1.18e-08	0.000354
PSMC4	719	-0.211	1.18e-08	0.000354
TRIB3	719	-0.211	1.18e-08	0.000354
RUSC1	719	-0.211	1.2e-08	0.00036
FZD2	719	-0.21	1.21e-08	0.000363
PPP4C	719	-0.21	1.21e-08	0.000363
COL5A2	719	-0.21	1.27e-08	0.000381
LMO7	719	-0.21	1.3e-08	0.00039
SERPINH1	719	-0.21	1.34e-08	0.000402
ENAH	719	-0.21	1.36e-08	0.000408
C19orf52	719	-0.209	1.47e-08	0.000441
UBE2S	719	-0.209	1.48e-08	0.000444
CRB3	719	-0.209	1.56e-08	0.000468
RTKN	719	-0.209	1.56e-08	0.000468
RITA1	719	-0.209	1.58e-08	0.000474
POLE2	719	-0.209	1.65e-08	0.000495
PPP1R14B	719	-0.208	1.76e-08	0.000528
ALYREF	719	-0.208	1.86e-08	0.000558
COL1A2	719	-0.208	1.86e-08	0.000558
BGLAP	719	-0.208	1.87e-08	0.000561
ENTPD7	719	-0.208	1.87e-08	0.000561
CCNB2	719	-0.208	1.89e-08	0.000567
RNFT2	719	-0.208	1.89e-08	0.000567
YIF1B	719	-0.208	1.93e-08	0.000579
YTHDF1	719	-0.208	1.93e-08	0.000579
PRSS53	719	-0.207	2.02e-08	0.000606
CCT3	719	-0.207	2.09e-08	0.000627
RNPS1	719	-0.207	2.13e-08	0.000639
ILF2	719	-0.207	2.15e-08	0.000645
SMPD4	719	-0.207	2.15e-08	0.000645
CDT1	719	-0.207	2.16e-08	0.000648
CHAF1A	719	-0.207	2.16e-08	0.000648
IDH2	719	-0.207	2.2e-08	0.00066
CD9	719	-0.207	2.27e-08	0.000681
DNAH14	719	-0.206	2.34e-08	0.000702
CDH2	719	-0.206	2.42e-08	0.000726
PSMB5	719	-0.206	2.47e-08	0.000741
PYCR1	719	-0.206	2.55e-08	0.000765
COPB2	719	-0.206	2.6e-08	0.00078
PIK3R2	719	-0.205	2.82e-08	0.000846
P4HA3	719	-0.205	2.91e-08	0.000873
TIMM17B	719	-0.205	2.92e-08	0.000876
DLGAP5	719	-0.205	3.03e-08	0.000909
FDX1L	719	-0.205	3.08e-08	0.000924
KLK4	717	-0.205	3.2e-08	0.00096
PPAN-P2RY11	719	-0.204	3.23e-08	0.000969
EME1	719	-0.204	3.25e-08	0.000975
MMP13	708	-0.206	3.27e-08	0.000981
TROAP	719	-0.204	3.27e-08	0.000981
HOXC11	696	-0.207	3.36e-08	0.001008
PARN	719	-0.204	3.36e-08	0.001008
ARSI	719	-0.204	3.39e-08	0.001017
ZNF469	719	-0.204	3.43e-08	0.001029
DPP3	719	-0.204	3.51e-08	0.001053
ZNF653	719	-0.204	3.54e-08	0.001062
SOX12	719	-0.204	3.63e-08	0.001089
FCGR1B	719	-0.204	3.69e-08	0.001107
ETV7	719	-0.203	3.76e-08	0.001128
ACBD6	719	-0.203	3.77e-08	0.001131
MARCH9	719	-0.203	3.77e-08	0.001131
ECE2	719	-0.203	3.96e-08	0.001188
DNMT1	719	-0.203	4.1e-08	0.00123
RCC2	719	-0.203	4.15e-08	0.001245
S100A14	719	-0.203	4.2e-08	0.00126
SPC25	719	-0.203	4.22e-08	0.001266
ACBD3	719	-0.203	4.3e-08	0.00129
UQCC2	719	-0.202	4.36e-08	0.001308
DDX41	719	-0.202	4.4e-08	0.00132
LAGE3	719	-0.202	4.4e-08	0.00132
DIABLO	719	-0.202	4.43e-08	0.001329
PCNA	719	-0.202	4.44e-08	0.001332
JMJD4	719	-0.202	4.59e-08	0.001377
DVL3	719	-0.202	4.61e-08	0.001383
EDN2	712	-0.203	4.62e-08	0.001386
GLIS2	719	-0.202	4.64e-08	0.001392
CBX8	719	-0.202	4.88e-08	0.001464
MYDGF	719	-0.202	4.88e-08	0.001464
KEAP1	719	-0.201	5.06e-08	0.001518
TRAIP	719	-0.201	5.07e-08	0.001521
NUP62	719	-0.201	5.08e-08	0.001524
PFDN6	719	-0.201	5.14e-08	0.001542
ANAPC11	719	-0.201	5.16e-08	0.001548
TK1	719	-0.201	5.16e-08	0.001548
KNOP1	719	-0.201	5.26e-08	0.001578
MOGS	719	-0.201	5.26e-08	0.001578
MEA1	719	-0.201	5.32e-08	0.001596
TRAF2	719	-0.201	5.39e-08	0.001617
SUGP1	719	-0.201	5.45e-08	0.001635
SLC39A3	719	-0.201	5.5e-08	0.00165
EFNA1	719	-0.201	5.6e-08	0.00168
MRPL14	719	-0.201	5.68e-08	0.001704
EIF6	719	-0.201	5.75e-08	0.001725
ST6GAL2	719	-0.201	5.77e-08	0.001731
CHPF2	719	-0.201	5.84e-08	0.001752
AURKB	719	-0.2	5.97e-08	0.001791
RPP21	719	-0.2	6.06e-08	0.001818
UBL5	719	-0.2	6.08e-08	0.001824
POLR2H	719	-0.2	6.2e-08	0.00186
LMNB2	719	-0.2	6.45e-08	0.001935
BABAM1	719	-0.2	6.47e-08	0.001941
GPR1	719	-0.2	6.47e-08	0.001941
PAQR4	719	-0.2	6.51e-08	0.001953
KRT8	719	-0.2	6.54e-08	0.001962
APEX2	719	-0.2	6.58e-08	0.001974
VKORC1	719	-0.2	6.72e-08	0.002016
CIART	719	-0.2	6.74e-08	0.002022
CENPF	719	-0.2	6.79e-08	0.002037
PARP1	719	-0.199	7.12e-08	0.002136
ROR2	719	-0.199	7.19e-08	0.002157
KPNA2	719	-0.199	7.26e-08	0.002178
SHMT2	719	-0.199	7.3e-08	0.00219
COA6	719	-0.199	7.33e-08	0.002199
SH3GL1	719	-0.199	7.43e-08	0.002229
C16orf59	719	-0.199	7.53e-08	0.002259
TXNDC17	719	-0.199	7.68e-08	0.002304
TRIM28	719	-0.199	7.72e-08	0.002316
HIST2H2AA3	719	-0.199	7.74e-08	0.002322
DCBLD1	719	-0.199	7.81e-08	0.002343
BAK1	719	-0.199	7.85e-08	0.002355
FOXM1	719	-0.198	8.06e-08	0.002418
STXBP2	719	-0.198	8.15e-08	0.002445
ROMO1	719	-0.198	8.17e-08	0.002451
CDKN3	719	-0.198	8.48e-08	0.002544
SH3BP5L	719	-0.198	8.5e-08	0.00255
BANF1	719	-0.198	8.61e-08	0.002583
DAP	719	-0.198	8.63e-08	0.002589
KIAA0391	719	-0.198	8.77e-08	0.002631
LRRC42	719	-0.198	8.78e-08	0.002634
CDC20	719	-0.198	8.94e-08	0.002682
TPX2	719	-0.198	8.96e-08	0.002688
COPA	719	-0.198	8.97e-08	0.002691
UBE2I	719	-0.198	9.01e-08	0.002703
SNRPF	719	-0.198	9.1e-08	0.00273
SOX4	719	-0.198	9.28e-08	0.002784
PKP3	719	-0.197	9.35e-08	0.002805
IQGAP3	719	-0.197	9.47e-08	0.002841
MEN1	719	-0.197	9.54e-08	0.002862
SNRPG	719	-0.197	9.67e-08	0.002901
ATIC	719	-0.197	9.89e-08	0.002967
COL8A1	719	-0.197	9.98e-08	0.002994
PAK4	719	-0.197	1e-07	0.003
TIMM50	719	-0.197	1e-07	0.003
PIAS4	719	-0.197	1.01e-07	0.00303
ZMYND19	719	-0.197	1.01e-07	0.00303
SRRT	719	-0.197	1.02e-07	0.00306
STIP1	719	-0.197	1.02e-07	0.00306
TRMT112	719	-0.197	1.02e-07	0.00306
ADPRHL2	719	-0.197	1.04e-07	0.00312
ELOF1	719	-0.197	1.04e-07	0.00312
ADAR	719	-0.197	1.06e-07	0.00318
B3GNT9	719	-0.197	1.06e-07	0.00318
AP2M1	719	-0.197	1.08e-07	0.00324
ADIPOR1	719	-0.196	1.09e-07	0.00327
BRMS1	719	-0.196	1.1e-07	0.0033
CKS2	719	-0.196	1.16e-07	0.00348
MTX1	719	-0.196	1.16e-07	0.00348
PSMA6	719	-0.196	1.16e-07	0.00348
ATG4D	719	-0.196	1.17e-07	0.00351
TIMELESS	719	-0.196	1.18e-07	0.00354
PLK1	719	-0.196	1.19e-07	0.00357
RNF40	719	-0.196	1.19e-07	0.00357
SLC12A8	719	-0.196	1.21e-07	0.00363
TMEM79	719	-0.196	1.22e-07	0.00366
COLGALT1	719	-0.196	1.23e-07	0.00369
GINS1	719	-0.196	1.23e-07	0.00369
P4HA2	719	-0.196	1.24e-07	0.00372
EPYC	683	-0.201	1.25e-07	0.00375
POGK	719	-0.196	1.26e-07	0.00378
P3H3	719	-0.195	1.28e-07	0.00384
SULF1	719	-0.195	1.3e-07	0.0039
KIF4A	719	-0.195	1.31e-07	0.00393
EPRS	719	-0.195	1.33e-07	0.00399
MRGBP	719	-0.195	1.33e-07	0.00399
TEAD4	719	-0.195	1.35e-07	0.00405
EPS15L1	719	-0.195	1.36e-07	0.00408
GORASP2	719	-0.195	1.36e-07	0.00408
PFN1	719	-0.195	1.38e-07	0.00414
TBC1D10B	719	-0.195	1.38e-07	0.00414
KIF23	719	-0.195	1.39e-07	0.00417
PRPF19	719	-0.195	1.42e-07	0.00426
RECQL4	719	-0.195	1.46e-07	0.00438
ZNF239	719	-0.194	1.49e-07	0.00447
SAP30	719	-0.194	1.5e-07	0.0045
PTBP1	719	-0.194	1.51e-07	0.00453
TSEN34	719	-0.194	1.51e-07	0.00453
WDR46	719	-0.194	1.54e-07	0.00462
UBE2T	719	-0.194	1.57e-07	0.00471
NME1	719	-0.194	1.58e-07	0.00474
ATP13A1	719	-0.194	1.59e-07	0.00477
MMP1	713	-0.195	1.64e-07	0.00492
COPE	719	-0.194	1.68e-07	0.00504
MBOAT2	719	-0.194	1.7e-07	0.0051
RUVBL1	719	-0.194	1.7e-07	0.0051
EXO1	719	-0.193	1.72e-07	0.00516
PTMA	719	-0.193	1.74e-07	0.00522
MCM4	719	-0.193	1.77e-07	0.00531
IPO9	719	-0.193	1.8e-07	0.0054
RAB25	718	-0.193	1.8e-07	0.0054
BAX	719	-0.193	1.83e-07	0.00549
APH1A	719	-0.193	1.84e-07	0.00552
PKMYT1	719	-0.193	1.86e-07	0.00558
CDCP1	719	-0.193	1.89e-07	0.00567
FAAP24	719	-0.193	1.92e-07	0.00576
PPME1	719	-0.193	1.93e-07	0.00579
SNRPC	719	-0.193	1.93e-07	0.00579
FCGR1CP	719	-0.192	1.99e-07	0.00597
DLX3	716	-0.193	2.05e-07	0.00615
NABP2	719	-0.192	2.05e-07	0.00615
CHERP	719	-0.192	2.06e-07	0.00618
ISG15	719	-0.192	2.06e-07	0.00618
KIF2C	719	-0.192	2.06e-07	0.00618
MRPL17	719	-0.192	2.07e-07	0.00621
CENPP	719	-0.192	2.08e-07	0.00624
ABHD17C	719	-0.192	2.11e-07	0.00633
TUBB	719	-0.192	2.19e-07	0.00657
PRKCSH	719	-0.192	2.2e-07	0.0066
VMO1	719	-0.192	2.2e-07	0.0066
IPO4	719	-0.192	2.23e-07	0.00669
FADD	719	-0.192	2.24e-07	0.00672
CALU	719	-0.192	2.25e-07	0.00675
MBOAT7	719	-0.192	2.25e-07	0.00675
SLC39A7	719	-0.192	2.26e-07	0.00678
HSPBP1	719	-0.191	2.32e-07	0.00696
UBE2C	719	-0.191	2.33e-07	0.00699
VAV2	719	-0.191	2.34e-07	0.00702
ACTL6A	719	-0.191	2.38e-07	0.00714
CYTOR	719	-0.191	2.38e-07	0.00714
RACGAP1	719	-0.191	2.39e-07	0.00717
MCM3	719	-0.191	2.41e-07	0.00723
DEGS2	719	-0.191	2.47e-07	0.00741
MST1R	719	-0.191	2.47e-07	0.00741
ZBTB9	719	-0.191	2.48e-07	0.00744
DEPDC7	719	-0.191	2.49e-07	0.00747
LONP1	719	-0.191	2.51e-07	0.00753
FBXW9	719	-0.191	2.57e-07	0.00771
SCYL1	719	-0.191	2.59e-07	0.00777
PSRC1	719	-0.191	2.63e-07	0.00789
GREM1	719	-0.191	2.64e-07	0.00792
ABHD8	719	-0.19	2.68e-07	0.00804
CLCN2	719	-0.19	2.69e-07	0.00807
ZFPL1	719	-0.19	2.69e-07	0.00807
WDR5	719	-0.19	2.7e-07	0.0081
CSTF2	719	-0.19	2.73e-07	0.00819
DRAP1	719	-0.19	2.76e-07	0.00828
HMG20B	719	-0.19	2.77e-07	0.00831
GPR68	719	-0.19	2.87e-07	0.00861
TBL3	719	-0.19	2.9e-07	0.0087
HJURP	719	-0.19	2.97e-07	0.00891
ATG101	719	-0.19	3e-07	0.009
RAB3A	719	-0.19	3.01e-07	0.00903
RBM4	719	-0.19	3.01e-07	0.00903
WHSC1	719	-0.19	3.03e-07	0.00909
SIM2	719	-0.189	3.07e-07	0.00921
POP7	719	-0.189	3.1e-07	0.0093
AKT1	719	-0.189	3.14e-07	0.00942
TACC3	719	-0.189	3.15e-07	0.00945
TSTA3	719	-0.189	3.15e-07	0.00945
ARHGAP39	719	-0.189	3.17e-07	0.00951
FLVCR1	719	-0.189	3.18e-07	0.00954
MLF2	719	-0.189	3.27e-07	0.00981
RPS6KB2	719	-0.189	3.37e-07	0.01011
ASPSCR1	719	-0.189	3.43e-07	0.01029
HSPA1B	719	-0.189	3.47e-07	0.01041
SEC61A1	719	-0.189	3.47e-07	0.01041
SPOCD1	719	-0.189	3.49e-07	0.01047
SCAF1	719	-0.188	3.57e-07	0.01071
PCGF1	719	-0.188	3.63e-07	0.01089
PTTG1IP	719	-0.188	3.66e-07	0.01098
SPINT2	719	-0.188	3.66e-07	0.01098
RBM14	719	-0.188	3.67e-07	0.01101
H1FX	719	-0.188	3.68e-07	0.01104
CCDC58	719	-0.188	3.7e-07	0.0111
IFI6	719	-0.188	3.71e-07	0.01113
KIF20A	719	-0.188	3.71e-07	0.01113
LMNB1	719	-0.188	3.74e-07	0.01122
ADAM19	719	-0.188	3.75e-07	0.01125
E2F1	719	-0.188	3.75e-07	0.01125
ABCF1	719	-0.188	3.77e-07	0.01131
MAPK13	719	-0.188	3.87e-07	0.01161
DNMT3A	719	-0.188	3.89e-07	0.01167
C1QTNF3	719	-0.188	3.92e-07	0.01176
OLR1	719	-0.188	3.94e-07	0.01182
FAM83H	719	-0.188	3.95e-07	0.01185
HELLS	719	-0.188	3.98e-07	0.01194
PLIN3	719	-0.188	4e-07	0.012
FLAD1	719	-0.188	4.02e-07	0.01206
HSPA1A	719	-0.188	4.03e-07	0.01209
MARS	719	-0.187	4.18e-07	0.01254
YY1AP1	719	-0.187	4.18e-07	0.01254
BCL2L12	719	-0.187	4.19e-07	0.01257
NUDT1	719	-0.187	4.19e-07	0.01257
CLEC11A	719	-0.187	4.2e-07	0.0126
ADAMTS7	719	-0.187	4.31e-07	0.01293
DDX49	719	-0.187	4.38e-07	0.01314
RABIF	719	-0.187	4.39e-07	0.01317
CHTF18	719	-0.187	4.41e-07	0.01323
SPAG4	719	-0.187	4.45e-07	0.01335
MLLT11	719	-0.187	4.54e-07	0.01362
CLK2	719	-0.187	4.65e-07	0.01395
CUTA	719	-0.187	4.68e-07	0.01404
MFSD12	719	-0.187	4.74e-07	0.01422
POLA2	719	-0.186	4.86e-07	0.01458
PPM1G	719	-0.186	4.9e-07	0.0147
MRPL9	719	-0.186	4.91e-07	0.01473
NCAPH	719	-0.186	4.91e-07	0.01473
ECT2	719	-0.186	4.93e-07	0.01479
FBN2	719	-0.186	4.93e-07	0.01479
P4HB	719	-0.186	4.94e-07	0.01482
VPS52	719	-0.186	4.94e-07	0.01482
DAPK3	719	-0.186	4.95e-07	0.01485
C6orf132	719	-0.186	5.01e-07	0.01503
CLDN7	719	-0.186	5.02e-07	0.01506
RAB8A	719	-0.186	5.02e-07	0.01506
LLGL2	719	-0.186	5.11e-07	0.01533
TLE6	719	-0.186	5.28e-07	0.01584
POLD1	719	-0.186	5.4e-07	0.0162
RUVBL2	719	-0.186	5.41e-07	0.01623
RNF31	719	-0.186	5.45e-07	0.01635
GLRX5	719	-0.185	5.56e-07	0.01668
HES6	719	-0.185	5.61e-07	0.01683
KMT5C	719	-0.185	5.64e-07	0.01692
RAE1	719	-0.185	5.64e-07	0.01692
RPN1	719	-0.185	5.71e-07	0.01713
NUP210	719	-0.185	5.72e-07	0.01716
FAM71E1	719	-0.185	5.76e-07	0.01728
RAI14	719	-0.185	5.8e-07	0.0174
MRPL55	719	-0.185	5.95e-07	0.01785
TOP2A	719	-0.185	6.01e-07	0.01803
ZNF579	719	-0.185	6.02e-07	0.01806
PKN1	719	-0.185	6.03e-07	0.01809
KCNS3	719	-0.185	6.22e-07	0.01866
TCEB2	719	-0.185	6.28e-07	0.01884
TFRC	719	-0.185	6.3e-07	0.0189
FAAP100	719	-0.184	6.32e-07	0.01896
CDH11	719	-0.184	6.38e-07	0.01914
SIRT6	719	-0.184	6.41e-07	0.01923
ABCF3	719	-0.184	6.44e-07	0.01932
C1orf131	719	-0.184	6.6e-07	0.0198
APOO	719	-0.184	6.72e-07	0.02016
SHB	719	-0.184	6.73e-07	0.02019
POLD2	719	-0.184	6.79e-07	0.02037
CCNF	719	-0.184	6.85e-07	0.02055
LEMD2	719	-0.184	6.87e-07	0.02061
SIAH2	719	-0.184	6.89e-07	0.02067
CCNB1	719	-0.184	6.91e-07	0.02073
ADSS	719	-0.184	6.93e-07	0.02079
S100A16	719	-0.184	6.97e-07	0.02091
CDCA8	719	-0.184	7.06e-07	0.02118
HNRNPA2B1	719	-0.184	7.1e-07	0.0213
IGSF3	719	-0.183	7.28e-07	0.02184
MED26	719	-0.183	7.39e-07	0.02217
CCDC51	719	-0.183	7.44e-07	0.02232
CDCA3	719	-0.183	7.52e-07	0.02256
DNTTIP1	719	-0.183	7.57e-07	0.02271
UQCC3	719	-0.183	7.58e-07	0.02274
ZNF444	719	-0.183	7.66e-07	0.02298
STIL	719	-0.183	7.75e-07	0.02325
MELK	719	-0.183	7.97e-07	0.02391
CERCAM	719	-0.183	7.98e-07	0.02394
HAUS8	719	-0.183	7.99e-07	0.02397
SFPQ	719	-0.183	8.08e-07	0.02424
DTYMK	719	-0.183	8.12e-07	0.02436
NDUFS8	719	-0.183	8.18e-07	0.02454
RHOD	719	-0.183	8.18e-07	0.02454
CACNB3	719	-0.183	8.27e-07	0.02481
OSCAR	719	-0.182	8.42e-07	0.02526
MRPS34	719	-0.182	8.43e-07	0.02529
MUC1	719	-0.182	8.6e-07	0.0258
TMEM8A	719	-0.182	8.61e-07	0.02583
TADA3	719	-0.182	8.67e-07	0.02601
TCF3	719	-0.182	8.7e-07	0.0261
EFNA4	719	-0.182	8.79e-07	0.02637
ARF4	719	-0.182	8.81e-07	0.02643
STX10	719	-0.182	8.85e-07	0.02655
VPS37C	719	-0.182	8.88e-07	0.02664
CREB3L1	719	-0.182	8.9e-07	0.0267
CAPG	719	-0.182	8.99e-07	0.02697
FAM111B	719	-0.182	9.01e-07	0.02703
TMEM14A	719	-0.182	9.05e-07	0.02715
SRP54	719	-0.182	9.16e-07	0.02748
NUSAP1	719	-0.182	9.24e-07	0.02772
CNPY2	719	-0.182	9.28e-07	0.02784
PMF1	719	-0.182	9.31e-07	0.02793
NAT14	719	-0.182	9.48e-07	0.02844
PPAN	719	-0.182	9.49e-07	0.02847
WNT2	717	-0.182	9.64e-07	0.02892
GMPPA	719	-0.181	9.68e-07	0.02904
PFDN2	719	-0.181	9.84e-07	0.02952
CHST6	719	-0.181	9.98e-07	0.02994
TTLL12	719	-0.181	9.98e-07	0.02994
EVPL	719	-0.181	1.01e-06	0.0303
RALY	719	-0.181	1.01e-06	0.0303
TMEM134	719	-0.181	1.01e-06	0.0303
HIST1H2AE	710	-0.182	1.02e-06	0.0306
ISG20L2	719	-0.181	1.02e-06	0.0306
PSMD4	719	-0.181	1.02e-06	0.0306
BOLA2	719	-0.181	1.04e-06	0.0312
WDR62	719	-0.181	1.05e-06	0.0315
CACFD1	719	-0.181	1.06e-06	0.0318
LCMT1	719	-0.181	1.07e-06	0.0321
DIAPH3	719	-0.181	1.08e-06	0.0324
RPUSD1	719	-0.181	1.08e-06	0.0324
SCAMP3	719	-0.181	1.09e-06	0.0327
UBL4A	719	-0.181	1.09e-06	0.0327
URB2	719	-0.181	1.09e-06	0.0327
ARNT2	719	-0.181	1.11e-06	0.0333
KIF11	719	-0.18	1.11e-06	0.0333
NTMT1	719	-0.18	1.11e-06	0.0333
CHD4	719	-0.18	1.13e-06	0.0339
RAB3D	719	-0.18	1.13e-06	0.0339
ATF5	719	-0.18	1.14e-06	0.0342
HN1	719	-0.18	1.15e-06	0.0345
HOMER3	719	-0.18	1.15e-06	0.0345
MYBL2	719	-0.18	1.15e-06	0.0345
MORN3	719	-0.18	1.16e-06	0.0348
TBL1XR1	719	-0.18	1.18e-06	0.0354
DPCD	719	-0.18	1.19e-06	0.0357
FBXO22-AS1	719	-0.18	1.19e-06	0.0357
KRT18	719	-0.18	1.2e-06	0.036
SAPCD2	719	-0.18	1.21e-06	0.0363
NUDT3	719	-0.18	1.23e-06	0.0369
PLOD1	719	-0.18	1.25e-06	0.0375
GTPBP3	719	-0.18	1.26e-06	0.0378
HGS	719	-0.18	1.26e-06	0.0378
SLC6A9	719	-0.18	1.26e-06	0.0378
TMEM9	719	-0.18	1.26e-06	0.0378
CTTN	719	-0.18	1.27e-06	0.0381
SLC35A2	719	-0.179	1.27e-06	0.0381
HMGA1	719	-0.179	1.28e-06	0.0384
MRPL47	719	-0.179	1.28e-06	0.0384
WDR24	719	-0.179	1.28e-06	0.0384
PAX9	715	-0.18	1.29e-06	0.0387
RAD54L	719	-0.179	1.3e-06	0.039
AXIN1	719	-0.179	1.33e-06	0.0399
PTTG1	719	-0.179	1.33e-06	0.0399
ILF3	719	-0.179	1.35e-06	0.0405
LYSMD1	719	-0.179	1.35e-06	0.0405
RBM10	719	-0.179	1.35e-06	0.0405
NOP56	719	-0.179	1.36e-06	0.0408
NUAK2	719	-0.179	1.36e-06	0.0408
KIF18B	719	-0.179	1.41e-06	0.0423
USP5	719	-0.179	1.42e-06	0.0426
MAPKAPK2	719	-0.179	1.45e-06	0.0435
NUF2	719	-0.179	1.46e-06	0.0438
PLXNA3	719	-0.178	1.48e-06	0.0444
NDUFA13	719	-0.178	1.51e-06	0.0453
SIX4	719	-0.178	1.51e-06	0.0453
NKD2	719	-0.178	1.53e-06	0.0459
WNT7B	719	-0.178	1.53e-06	0.0459
MRPL3	719	-0.178	1.55e-06	0.0465
PHKG2	719	-0.178	1.56e-06	0.0468
PCNX3	719	-0.178	1.58e-06	0.0474
TBCE	719	-0.178	1.58e-06	0.0474
BCL3	719	-0.178	1.59e-06	0.0477
LAS1L	719	-0.178	1.61e-06	0.0483
NAA60	719	-0.178	1.61e-06	0.0483
SMARCB1	719	-0.178	1.61e-06	0.0483
COL8A2	719	-0.178	1.62e-06	0.0486
CHEK1	719	-0.178	1.65e-06	0.0495
FBXL6	719	-0.178	1.65e-06	0.0495
H1F0	719	-0.178	1.65e-06	0.0495

## Sheet: GO
GO-Slim Biological Process	fold Enrichment	raw P-value	FDR
nucleobase-containing compound metabolic process (GO:0006139)	1.73	1.5e-11	3.65e-09
DNA metabolic process (GO:0006259)	3.2	7.54e-10	9.2e-08
organelle organization (GO:0006996)	1.91	2.92e-07	1.78e-05
chromatin organization (GO:0006325)	3.21	2.59e-07	2.11e-05
primary metabolic process (GO:0044238)	1.37	6.98e-07	2.43e-05
cellular component organization or biogenesis (GO:0071840)	1.64	5.08e-07	2.48e-05
metabolic process (GO:0008152)	1.32	8.18e-07	2.5e-05
cellular component organization (GO:0016043)	1.66	6.71e-07	2.73e-05
cell cycle (GO:0007049)	2.12	2.21e-06	5.99e-05
DNA replication (GO:0006260)	3.78	2.47e-06	6.04e-05
chromosome segregation (GO:0007059)	4.56	7.79e-06	0.000158
nitrogen compound metabolic process (GO:0006807)	1.49	1.5e-05	0.000281
RNA metabolic process (GO:0016070)	1.63	2.24e-05	0.000365
glycolysis (GO:0006096)	7.82	8.4e-05	0.00121
RNA splicing, via transesterification reactions (GO:0000375)	3.01	0.000293	0.00377
mRNA splicing, via spliceosome (GO:0000398)	2.81	0.000375	0.00457
cellular process (GO:0009987)	1.18	0.000414	0.00481
DNA repair (GO:0006281)	2.81	0.000569	0.00604
mRNA processing (GO:0006397)	2.43	0.000831	0.00845
chromatin remodeling (GO:0006338)	5.52	0.00135	0.0122
mitosis (GO:0007067)	2.3	0.00236	0.0192
regulation of cell cycle (GO:0051726)	2.35	0.00573	0.0424

## Sheet: REACTOME
Reactome pathways	fold Enrichment	raw P-value	FDR
Cell Cycle (R-HSA-1640170)	4.02	4.3e-22	8.55e-19
Cell Cycle, Mitotic (R-HSA-69278)	4.25	2.94e-20	1.95e-17
M Phase (R-HSA-68886)	4.34	6.34e-13	3.15e-10
Collagen formation (R-HSA-1474290)	7.11	1.16e-10	3.83e-08
Collagen biosynthesis and modifying enzymes (R-HSA-1650814)	8.4	9.65e-11	3.84e-08
COPI-dependent Golgi-to-ER retrograde traffic (R-HSA-6811434)	6.51	4.39e-10	1.25e-07
Mitotic Metaphase and Anaphase (R-HSA-2555396)	4.37	2.5e-09	4.97e-07
Processing of Capped Intron-Containing Pre-mRNA (R-HSA-72203)	3.96	2.35e-09	5.19e-07
Mitotic Anaphase (R-HSA-68882)	4.39	2.26e-09	5.61e-07
Golgi-to-ER retrograde transport (R-HSA-8856688)	5.25	4.93e-09	8.92e-07
Extracellular matrix organization (R-HSA-1474244)	3.43	8.7e-09	1.44e-06
RHO GTPase Effectors (R-HSA-195258)	3.59	9.52e-09	1.46e-06
mRNA Splicing - Major Pathway (R-HSA-72163)	4.31	1.29e-08	1.84e-06
Mitotic Prometaphase (R-HSA-68877)	5.17	1.46e-08	1.93e-06
mRNA Splicing (R-HSA-72172)	4.12	2.81e-08	2.94e-06
Signaling by Rho GTPases (R-HSA-194315)	3	2.43e-08	3.02e-06
Gene Expression (R-HSA-74160)	1.82	2.77e-08	3.06e-06
RHO GTPases Activate Formins (R-HSA-5663220)	4.96	2.66e-08	3.12e-06
DNA strand elongation (R-HSA-69190)	10.75	5.44e-08	5.42e-06
Separation of Sister Chromatids (R-HSA-2467813)	4.06	6.95e-08	6.29e-06
DNA Replication (R-HSA-69306)	5.21	6.84e-08	6.48e-06
Intra-Golgi and retrograde Golgi-to-ER traffic (R-HSA-6811442)	3.89	7.66e-08	6.63e-06
Resolution of Sister Chromatid Cohesion (R-HSA-2500257)	4.98	1.26e-07	1e-05
Synthesis of DNA (R-HSA-69239)	5.32	1.23e-07	1.02e-05
Kinesins (R-HSA-983189)	6.89	2.86e-07	2.19e-05
Mitotic G1-G1/S phases (R-HSA-453279)	4.27	4.75e-07	3.5e-05
Metabolism of proteins (R-HSA-392499)	1.84	5.82e-07	4.14e-05
S Phase (R-HSA-69242)	4.4	6.54e-07	4.34e-05
Post-translational protein modification (R-HSA-597592)	2.1	6.82e-07	4.38e-05
Collagen degradation (R-HSA-1442490)	6.35	6.43e-07	4.41e-05
Homology Directed Repair (R-HSA-5693538)	4.54	8.88e-07	5.52e-05
DNA Repair (R-HSA-73894)	2.92	2.2e-06	0.000133
Olfactory Signaling Pathway (R-HSA-381753)	< 0.01	2.69e-06	0.000158
RNA Polymerase II Transcription Termination (R-HSA-73856)	5.96	3.12e-06	0.000159
Cleavage of Growing Transcript in the Termination Region (R-HSA-109688)	5.96	3.12e-06	0.000163
DNA Double-Strand Break Repair (R-HSA-5693532)	3.88	3.28e-06	0.000163
Chromatin organization (R-HSA-4839726)	3.21	2.96e-06	0.000163
G1/S Transition (R-HSA-69206)	4.35	3.07e-06	0.000165
Chromatin modifying enzymes (R-HSA-3247509)	3.21	2.96e-06	0.000168
Membrane Trafficking (R-HSA-199991)	2.31	3.68e-06	0.000179
Polo-like kinase mediated events (R-HSA-156711)	13.68	4.23e-06	0.000196
Vesicle-mediated transport (R-HSA-5653656)	2.21	4.2e-06	0.000199
Cell Cycle Checkpoints (R-HSA-69620)	3.45	4.78e-06	0.000216
GPCR downstream signaling (R-HSA-388396)	0.29	5.11e-06	0.000226
Degradation of the extracellular matrix (R-HSA-1474228)	3.88	6.14e-06	0.000266
Mitotic G2-G2/M phases (R-HSA-453274)	3.36	6.93e-06	0.000294
HDR through Homologous Recombination (HR) or Single Strand Annealing (SSA) (R-HSA-5693567)	4.23	8.54e-06	0.000354
Unwinding of DNA (R-HSA-176974)	15.63	1.17e-05	0.000475
G2/M Checkpoints (R-HSA-69481)	3.57	1.67e-05	0.000664
Extension of Telomeres (R-HSA-180786)	8.34	1.75e-05	0.000684
G2/M Transition (R-HSA-69275)	3.23	1.97e-05	0.000752
SUMOylation of DNA replication proteins (R-HSA-4615885)	6.7	2.37e-05	0.000891
Assembly of collagen fibrils and other multimeric structures (R-HSA-2022090)	5.79	2.56e-05	0.000943
Mitotic Prophase (R-HSA-68875)	4.23	3.3e-05	0.0012
M/G1 Transition (R-HSA-68874)	4.41	4.58e-05	0.00157
Nuclear Envelope Breakdown (R-HSA-2980766)	6.12	4.44e-05	0.00158
DNA Replication Pre-Initiation (R-HSA-69002)	4.41	4.58e-05	0.0016
Regulation of mitotic cell cycle (R-HSA-453276)	4.36	5.07e-05	0.00165
Chromosome Maintenance (R-HSA-73886)	4.36	5.07e-05	0.00168
APC/C-mediated degradation of cell cycle proteins (R-HSA-174143)	4.36	5.07e-05	0.00171
MHC class II antigen presentation (R-HSA-2132295)	3.71	6.22e-05	0.002
Activation of APC/C and APC/C:Cdc20 mediated degradation of mitotic proteins (R-HSA-176814)	4.53	7.71e-05	0.00243
Apoptosis (R-HSA-109581)	3.15	0.000115	0.00358
TCF dependent signaling in response to WNT (R-HSA-201681)	2.89	0.000122	0.00367
Glycolysis (R-HSA-70171)	7.3	0.000122	0.00373
Assembly of the pre-replicative complex (R-HSA-68867)	4.6	0.000144	0.00416
Programmed Cell Death (R-HSA-5357801)	3.09	0.000141	0.00417
Transport of Mature mRNA derived from an Intron-Containing Transcript (R-HSA-159236)	4.6	0.000144	0.00422
tRNA processing (R-HSA-72306)	3.83	0.000157	0.00446
Activation of the pre-replicative complex (R-HSA-68962)	6.84	0.000173	0.00477
Signaling by Wnt (R-HSA-195721)	2.49	0.000172	0.00483
Cyclin A/B1 associated events during G2/M transition (R-HSA-69273)	8.53	0.000182	0.00497
Integrin cell surface interactions (R-HSA-216083)	4.05	0.000189	0.00508
APC/C:Cdh1 mediated degradation of Cdc20 and other APC/C:Cdh1 targeted proteins in late mitosis/early G1 (R-HSA-174178)	4.34	0.000219	0.00582
Removal of the Flap Intermediate (R-HSA-69166)	11.17	0.000228	0.00598
Telomere Maintenance (R-HSA-157579)	4.77	0.000241	0.00622
Resolution of AP sites via the multiple-nucleotide patch replacement pathway (R-HSA-110373)	7.82	0.000272	0.00686
Telomere C-strand (Lagging Strand) Synthesis (R-HSA-174417)	7.82	0.000272	0.00695
Processive synthesis on the lagging strand (R-HSA-69183)	10.42	0.000297	0.00711
RNA Polymerase II Transcription (R-HSA-73857)	3.15	0.0003	0.00711
Transport of Mature Transcript to Cytoplasm (R-HSA-72202)	4.17	0.000295	0.00716
APC/C:Cdc20 mediated degradation of mitotic proteins (R-HSA-176409)	4.17	0.000295	0.00725
Factors involved in megakaryocyte development and platelet production (R-HSA-983231)	3.01	0.000293	0.00729
Regulation of DNA replication (R-HSA-69304)	4.11	0.000325	0.00761
Host Interactions of HIV factors (R-HSA-162909)	3.28	0.000343	0.00793
Signaling by GPCR (R-HSA-372790)	0.49	0.000367	0.00839
SUMO E3 ligases SUMOylate target proteins (R-HSA-3108232)	3.7	0.000382	0.00864
Cellular responses to stress (R-HSA-2262752)	2.23	0.000389	0.00869
Processing of DNA double-strand break ends (R-HSA-5693607)	3.96	0.000429	0.0095
Syndecan interactions (R-HSA-3000170)	6.95	0.00047	0.0103
Formation of the beta-catenin:TCF transactivating complex (R-HSA-201722)	4.72	0.000565	0.0122
SUMOylation (R-HSA-2990846)	3.51	0.000572	0.0122
mRNA 3'-end processing (R-HSA-72187)	4.63	0.000631	0.0134
RMTs methylate histone arginines (R-HSA-3214858)	5.34	0.000649	0.0136
Initiation of Nuclear Envelope Reformation (R-HSA-2995383)	12.51	0.000714	0.0144
Removal of the Flap Intermediate from the C-strand (R-HSA-174437)	12.51	0.000714	0.0145
Nuclear Envelope Reassembly (R-HSA-2995410)	12.51	0.000714	0.0147
SLBP independent Processing of Histone Pre-mRNAs (R-HSA-111367)	12.51	0.000714	0.0148
Switching of origins to a post-replicative state (R-HSA-69052)	3.96	0.000816	0.0161
Orc1 removal from chromatin (R-HSA-68949)	3.96	0.000816	0.0162
Adaptive Immune System (R-HSA-1280218)	1.72	0.000845	0.0165
Lagging Strand Synthesis (R-HSA-69186)	7.82	0.000894	0.0173
Processive synthesis on the C-strand of the telomere (R-HSA-174414)	11.37	0.00095	0.0178
Condensation of Prometaphase Chromosomes (R-HSA-2514853)	11.37	0.00095	0.018
SLBP Dependent Processing of Replication-Dependent Histone Pre-mRNAs (R-HSA-77588)	11.37	0.00095	0.0182
Removal of licensing factors from origins (R-HSA-69300)	3.85	0.000976	0.0182
Non-integrin membrane-ECM interactions (R-HSA-3000171)	4.24	0.00106	0.0196
PCNA-Dependent Long Patch Base Excision Repair (R-HSA-5651801)	7.44	0.00108	0.0197
E2F mediated regulation of DNA replication (R-HSA-113510)	5.68	0.00118	0.0214
The role of GTSE1 in G2/M progression after G2 checkpoint (R-HSA-8852276)	3.7	0.00126	0.0227
Hemostasis (R-HSA-109582)	1.81	0.00135	0.0239
G2/M DNA replication checkpoint (R-HSA-69478)	18.76	0.00148	0.026
Golgi Cisternae Pericentriolar Stack Reorganization (R-HSA-162658)	9.62	0.00158	0.0275
Base Excision Repair (R-HSA-73884)	5.21	0.00176	0.0299
Resolution of Abasic Sites (AP sites) (R-HSA-73933)	5.21	0.00176	0.0301
Regulation of APC/C activators between G1/S and early anaphase (R-HSA-176408)	3.52	0.00175	0.0303
Caspase activation via extrinsic apoptotic signalig pathway (R-HSA-5357769)	6.51	0.0018	0.0304
HDR through Homologous Recombination (HRR) (R-HSA-5685942)	3.85	0.00186	0.0312
Polymerase switching (R-HSA-69091)	8.93	0.00198	0.0317
Mismatch repair (MMR) directed by MSH2:MSH6 (MutSalpha) (R-HSA-5358565)	8.93	0.00198	0.032
Leading Strand Synthesis (R-HSA-69109)	8.93	0.00198	0.0323
Mismatch repair (MMR) directed by MSH2:MSH3 (MutSbeta) (R-HSA-5358606)	8.93	0.00198	0.0325
Polymerase switching on the C-strand of the telomere (R-HSA-174411)	8.93	0.00198	0.0328
Processing of Capped Intronless Pre-mRNA (R-HSA-75067)	6.25	0.00211	0.0336
Clearance of Nuclear Envelope Membranes from Chromatin (R-HSA-2993913)	15.63	0.00216	0.0337
Phosphorylation of Emi1 (R-HSA-176417)	15.63	0.00216	0.0339
Cellular Senescence (R-HSA-2559583)	2.64	0.00216	0.0341
Developmental Biology (R-HSA-1266738)	1.65	0.00223	0.0341
APC/C:Cdc20 mediated degradation of Securin (R-HSA-174154)	3.73	0.00222	0.0342
HATs acetylate histones (R-HSA-3214847)	3.1	0.00238	0.0361
tRNA processing in the nucleus (R-HSA-6784531)	4.13	0.00247	0.0367
Mismatch Repair (R-HSA-5358508)	8.34	0.00244	0.0369
HDACs deacetylate histones (R-HSA-3214815)	4.13	0.00247	0.037
Regulation of mRNA stability by proteins that bind AU-rich elements (R-HSA-450531)	3.27	0.00275	0.0405
Activation of NIMA Kinases NEK9, NEK6, NEK7 (R-HSA-2980767)	13.4	0.00302	0.0442
DNA methylation (R-HSA-5334118)	5.58	0.00326	0.0473

## Sheet: Pathways
PANTHER Pathways	fold Enrichment	raw P-value	FDR
Glycolysis (P00024)	9.38	0.000117	0.00957
Integrin signalling pathway (P00034)	2.63	0.000723	0.0295
DNA replication (P00017)	6.7	0.000556	0.0302
FAS signaling pathway (P00020)	5.52	0.00135	0.0442

## Sheet: xVal TCGA lentiviral neg mir126
Gene	Rho GSE40458	pval GSE40458	Rho TCGA Breast	pval GSE40458	TargetScan predicted	Name	Panther Family/Subfamily	Panther Protein Class
B4GALT4	-0.854	0.0007719	-0.153	3.67e-05	n	Beta-1,4-galactosyltransferase 4;B4GALT4;ortholog	BETA-1,4-GALACTOSYLTRANSFERASE 4 (PTHR19300:SF9)	glycosyltransferase(PC00111)
CD9	-0.819	0.0020272	-0.207	2.27e-08	n	CD9 antigen;CD9;ortholog	CD9 ANTIGEN (PTHR19282:SF163)
COL8A2	-0.751	0.0073532	-0.178	1.62e-06	n	Collagen alpha-2(VIII) chain;COL8A2;ortholog	COLLAGEN ALPHA-2(VIII) CHAIN (PTHR24023:SF855)	extracellular matrix structural protein(PC00103)
FIZ1	-0.751	0.0073532	-0.166	7.79e-06	n	Flt3-interacting zinc finger protein 1;FIZ1;ortholog	FLT3-INTERACTING ZINC FINGER PROTEIN 1 (PTHR24383:SF13)	KRAB box transcription factor(PC00029)
KIFAP3	-0.854	0.0007719	-0.152	4.29e-05	n	Kinesin-associated protein 3;KIFAP3;ortholog	KINESIN-ASSOCIATED PROTEIN 3 (PTHR15605:SF2)	microtubule binding motor protein(PC00156)
LYSMD1	-0.751	0.0073532	-0.179	1.35e-06	n	LysM and putative peptidoglycan-binding domain-containing protein 1;LYSMD1;ortholog	AND PUTATIVE PEPTIDOGLYCAN-BINDING DOMAIN-CONTAINING PROTEIN 1-RELATED (PTHR20932:SF2)
MED12L	-0.751	0.0073532	-0.14	0.00016	n	Mediator of RNA polymerase II transcription subunit 12-like protein;MED12L;ortholog	MEDIATOR OF RNA POLYMERASE II TRANSCRIPTION SUBUNIT 12-LIKE PROTEIN (PTHR46007:SF3)	nucleic acid binding(PC00171);transcription cofactor(PC00217)
PIGM	-0.751	0.0073532	-0.127	0.000611	n	GPI mannosyltransferase 1;PIGM;ortholog	GPI MANNOSYLTRANSFERASE 1 (PTHR12886:SF0)	glycosyltransferase(PC00111)
PIK3R2	-0.751	0.0073532	-0.205	2.82e-08	y	Phosphatidylinositol 3-kinase regulatory subunit beta;PIK3R2;ortholog	PHOSPHATIDYLINOSITOL 3-KINASE REGULATORY SUBUNIT BETA (PTHR10155:SF1)	kinase modulator(PC00140)
PWWP2B	-0.751	0.0073532	-0.15	5.54e-05	n	PWWP domain-containing protein 2B;PWWP2B;ortholog	PWWP DOMAIN-CONTAINING PROTEIN 2B (PTHR23068:SF6)
RAMP1	-0.819	0.0020272	-0.126	0.00068	n	Receptor activity-modifying protein 1;RAMP1;ortholog	RECEPTOR ACTIVITY-MODIFYING PROTEIN 1 (PTHR14076:SF3)	receptor(PC00197)
SLC7A5	-0.785	0.0041155	-0.144	0.000108	y	Large neutral amino acids transporter small subunit 1;SLC7A5;ortholog	L-TYPE AMINO ACID TRANSPORTER 1-LIKE PROTEIN IMAA-RELATED (PTHR11785:SF315)
XRCC1	-0.785	0.0041155	-0.146	8.19e-05	n	DNA repair protein XRCC1;XRCC1;ortholog	DNA REPAIR PROTEIN XRCC1 (PTHR11370:SF5)
YIF1B	-0.785	0.0041155	-0.208	1.93e-08	n	Protein YIF1B;YIF1B;ortholog	PROTEIN YIF1B (PTHR14083:SF1)
