# Supplementary material for: Screen for MicroRNA and Drug Interactions in Breast Cancer Cell Lines Points to miR-126 as a Modulator of CDK4/6 and PIK3CA Inhibitors
Source: Front Genet. 2018 May 18;9:174. doi: 10.3389/fgene.2018.00174 (PMC5968201; doi:10.3389/fgene.2018.00174)
Supplement: Supplementary file 5 [file Data_Sheet_2.XLSX]

## Sheet: miR326.CancerGCTargetScan
Gene Symbol	Transcript ID	Species ID	UTR start	UTR end	MSA start	MSA end	Seed match	PCT	Name	Entrez GeneId	Genome Location	Tier	Hallmark	Chr Band	Somatic	Germline	Tumour Types(Somatic)	Tumour Types(Germline)	Cancer Syndrome	Tissue Type	Molecular Genetics	Role in Cancer	Mutation Types	Translocation Partner	Other Germline Mut	Other Syndrome	Synonyms
CBFA2T3	ENST00000327483.5	9598	1181	1188	3044	3057	8mer	NULL	core-binding factor, runt domain, alpha subunit 2; translocated to, 3 (MTG-16)	863	16:88876976-88976807	1	Yes	16q24	yes		AML			L	Dom	TSG, fusion	T	RUNX1, GLIS2			863,CBFA2T3,ENSG00000129993,ETO2,MTG16,MTGR2,ZMYND4
CBFA2T3	ENST00000327483.5	9606	1182	1189	3044	3057	8mer	NULL	core-binding factor, runt domain, alpha subunit 2; translocated to, 3 (MTG-16)	863	16:88876976-88976807	1	Yes	16q24	yes		AML			L	Dom	TSG, fusion	T	RUNX1, GLIS2			863,CBFA2T3,ENSG00000129993,ETO2,MTG16,MTGR2,ZMYND4
CDK4	ENST00000312990.6	9598	63	69	63	73	7mer-m8	NULL	cyclin-dependent kinase 4	1019	12:57748525-57751717	1	Yes	12q14		yes		melanoma	familial malignant melanoma	E	Dom	oncogene	Mis				1019,CDK4,CMM3,ENSG00000135446,MGC14458,P11802,PSK-J3
CDK4	ENST00000312990.6	9606	63	69	63	73	7mer-m8	NULL	cyclin-dependent kinase 4	1019	12:57748525-57751717	1	Yes	12q14		yes		melanoma	familial malignant melanoma	E	Dom	oncogene	Mis				1019,CDK4,CMM3,ENSG00000135446,MGC14458,P11802,PSK-J3
CIC	ENST00000575354.2	9598	372	378	679	698	7mer-m8	NULL	capicua homolog	23152	19:42284705-42295191	1	Yes	19q13.2	yes		oligodendroglioma, soft tissue sarcoma			O, M	Rec	oncogene, TSG, fusion	Mis, F, S,T	DUX4L1, FOXO4			23152,CIC,ENSG00000079432,KIAA0306,Q96RK0
CIC	ENST00000575354.2	9606	372	378	679	698	7mer-m8	NULL	capicua homolog	23152	19:42284705-42295191	1	Yes	19q13.2	yes		oligodendroglioma, soft tissue sarcoma			O, M	Rec	oncogene, TSG, fusion	Mis, F, S,T	DUX4L1, FOXO4			23152,CIC,ENSG00000079432,KIAA0306,Q96RK0
CIC	ENST00000575354.2	9913	392	398	679	698	7mer-m8	NULL	capicua homolog	23152	19:42284705-42295191	1	Yes	19q13.2	yes		oligodendroglioma, soft tissue sarcoma			O, M	Rec	oncogene, TSG, fusion	Mis, F, S,T	DUX4L1, FOXO4			23152,CIC,ENSG00000079432,KIAA0306,Q96RK0
CNBP	ENST00000502976.1	9598	643	649	876	882	7mer-m8	NULL	CCHC-type zinc finger, nucleic acid binding protein	7555	3:129170453-129171757	1	Yes	3q21	yes		aneurysmal bone cyst			M	Dom	TSG, fusion	T	USP6			7555,CNBP,DM2,ENSG00000169714,P62633,RNF163,ZNF9
CNBP	ENST00000502976.1	9606	643	649	876	882	7mer-m8	NULL	CCHC-type zinc finger, nucleic acid binding protein	7555	3:129170453-129171757	1	Yes	3q21	yes		aneurysmal bone cyst			M	Dom	TSG, fusion	T	USP6			7555,CNBP,DM2,ENSG00000169714,P62633,RNF163,ZNF9
CNBP	ENST00000502976.1	9913	644	650	876	882	7mer-m8	NULL	CCHC-type zinc finger, nucleic acid binding protein	7555	3:129170453-129171757	1	Yes	3q21	yes		aneurysmal bone cyst			M	Dom	TSG, fusion	T	USP6			7555,CNBP,DM2,ENSG00000169714,P62633,RNF163,ZNF9
DNAJB1	ENST00000254322.2	9913	132	138	221	227	7mer-a1	NULL	DnaJ heat shock protein family (Hsp40) member B1	3337	19:14515940-14518349	1		19p13.2	yes		fibrolamellar hepatocellular carcinoma			E	Dom	fusion	T	PRKACA			3337,DNAJB1,ENSG00000132002,HSPF1,Hdj1,Hsp40,P25685
ERBB4	ENST00000342788.4	9598	5029	5036	10383	10390	8mer	NULL	erb-b2 receptor tyrosine kinase 4	2066	2:211383615-212538530	1	Yes	2q33.3-q34	yes	yes	melanoma, gastric, NSCLC			E	Dom	oncogene, TSG	Mis, N		yes	Amyotrophic lateral sclerosis 19	2066,ENSG00000178568,ERBB4,HER4,MGC138404,Q15303,p180erbB4
ERBB4	ENST00000342788.4	9606	5021	5028	10383	10390	8mer	NULL	erb-b2 receptor tyrosine kinase 4	2066	2:211383615-212538530	1	Yes	2q33.3-q34	yes	yes	melanoma, gastric, NSCLC			E	Dom	oncogene, TSG	Mis, N		yes	Amyotrophic lateral sclerosis 19	2066,ENSG00000178568,ERBB4,HER4,MGC138404,Q15303,p180erbB4
ERBB4	ENST00000342788.4	9913	4917	4924	10383	10390	8mer	NULL	erb-b2 receptor tyrosine kinase 4	2066	2:211383615-212538530	1	Yes	2q33.3-q34	yes	yes	melanoma, gastric, NSCLC			E	Dom	oncogene, TSG	Mis, N		yes	Amyotrophic lateral sclerosis 19	2066,ENSG00000178568,ERBB4,HER4,MGC138404,Q15303,p180erbB4
ERC1	ENST00000355446.5	9598	5238	5245	9447	9468	8mer	NULL	ELKS/RAB6-interacting/CAST family member 1	23085	12:1027904-1490230	1	Yes	12p13.3	yes		papillary thyroid, Spitzoid tumour			E	Dom	fusion	T	RET, ROS1			23085,Cast2,ELKS,ENSG00000082805,ERC1,KIAA108,KIAA1081,MGC12974,Q8IUD2,RAB6IP2
ERC1	ENST00000355446.5	9606	5297	5304	9447	9468	8mer	NULL	ELKS/RAB6-interacting/CAST family member 1	23085	12:1027904-1490230	1	Yes	12p13.3	yes		papillary thyroid, Spitzoid tumour			E	Dom	fusion	T	RET, ROS1			23085,Cast2,ELKS,ENSG00000082805,ERC1,KIAA108,KIAA1081,MGC12974,Q8IUD2,RAB6IP2
FAT3	ENST00000298047.6	9598	2818	2825	4776	4783	8mer	NULL	FAT atypical cadherin 3	120114	11:92837714-92891113	2		11q14.3	yes		SCC, colon adenocarcinoma, gastric adenocarcinoma			E			Mis				ENSG00000165323,FAT3
FAT3	ENST00000298047.6	9913	2479	2486	4776	4783	8mer	NULL	FAT atypical cadherin 3	120114	11:92837714-92891113	2		11q14.3	yes		SCC, colon adenocarcinoma, gastric adenocarcinoma			E			Mis				ENSG00000165323,FAT3
FGFR1	ENST00000397091.5	9598	697	703	1272	1278	7mer-a1	NULL	fibroblast growth factor receptor 1	2260	8:38413628-38457446	1	Yes	8p11.2-p11.1	yes		MPN, NHL, salivary adenoma			L	Dom	oncogene, fusion	T	BCR, FOP, ZMYM2, CNTRL, PLAG1	yes	Pfeiffer syndrome, Kallman syndrome	2260,BFGFR,CD331,CEK,ENSG00000077782,FGFBR,FGFR1,FLT2,H2,H3,H4,H5,HBGFR,KAL2,N-SAM,P11362
FGFR1	ENST00000397091.5	9606	697	703	1272	1278	7mer-a1	NULL	fibroblast growth factor receptor 1	2260	8:38413628-38457446	1	Yes	8p11.2-p11.1	yes		MPN, NHL, salivary adenoma			L	Dom	oncogene, fusion	T	BCR, FOP, ZMYM2, CNTRL, PLAG1	yes	Pfeiffer syndrome, Kallman syndrome	2260,BFGFR,CD331,CEK,ENSG00000077782,FGFBR,FGFR1,FLT2,H2,H3,H4,H5,HBGFR,KAL2,N-SAM,P11362
FGFR1	ENST00000397091.5	9913	626	632	1272	1278	7mer-a1	NULL	fibroblast growth factor receptor 1	2260	8:38413628-38457446	1	Yes	8p11.2-p11.1	yes		MPN, NHL, salivary adenoma			L	Dom	oncogene, fusion	T	BCR, FOP, ZMYM2, CNTRL, PLAG1	yes	Pfeiffer syndrome, Kallman syndrome	2260,BFGFR,CD331,CEK,ENSG00000077782,FGFBR,FGFR1,FLT2,H2,H3,H4,H5,HBGFR,KAL2,N-SAM,P11362
HNRNPA2B1	ENST00000354667.4	9598	53	59	57	63	7mer-m8	NULL	heterogeneous nuclear ribonucleoprotein A2/B1	3181	7:26190125-26200577	1	Yes	7p15	yes		prostate			E	Dom	oncogene, fusion	T	ETV1			3181,ENSG00000122566,HNRNPA2,HNRNPA2B1,HNRNPB1,HNRPA2,HNRPB1,RNPA2,SNRPB1
HNRNPA2B1	ENST00000354667.4	9606	53	59	57	63	7mer-m8	NULL	heterogeneous nuclear ribonucleoprotein A2/B1	3181	7:26190125-26200577	1	Yes	7p15	yes		prostate			E	Dom	oncogene, fusion	T	ETV1			3181,ENSG00000122566,HNRNPA2,HNRNPA2B1,HNRNPB1,HNRPA2,HNRPB1,RNPA2,SNRPB1
HNRNPA2B1	ENST00000354667.4	9913	53	59	57	63	7mer-m8	NULL	heterogeneous nuclear ribonucleoprotein A2/B1	3181	7:26190125-26200577	1	Yes	7p15	yes		prostate			E	Dom	oncogene, fusion	T	ETV1			3181,ENSG00000122566,HNRNPA2,HNRNPA2B1,HNRNPB1,HNRPA2,HNRPB1,RNPA2,SNRPB1
HOXC11	ENST00000546378.1	9913	1706	1713	3538	3545	8mer	NULL	homeo box C11	3227	12:53973243-53975414	1		12q13.3	yes		AML			L	Dom	oncogene, fusion	T	NUP98			3227,ENSG00000123388,HOX3H,HOXC11,O43248
KCNJ5	ENST00000529694.1	9598	3944	3951	7108	7115	8mer	NULL	potassium inwardly-rectifying channel; subfamily J; member 5	3762	11:128911274-128916731	1		11q24	yes		adrenal adenoma			E	Dom	oncogene	Mis		yes	Familial hyperaldosteronism type III, Long QT syndrome	3762,ENSG00000120457,GIRK4,KATP1,KCNJ5,KIR3_4,P48544
KCNJ5	ENST00000529694.1	9606	4211	4218	7108	7115	8mer	NULL	potassium inwardly-rectifying channel; subfamily J; member 5	3762	11:128911274-128916731	1		11q24	yes		adrenal adenoma			E	Dom	oncogene	Mis		yes	Familial hyperaldosteronism type III, Long QT syndrome	3762,ENSG00000120457,GIRK4,KATP1,KCNJ5,KIR3_4,P48544
KDM5C	ENST00000375401.3	9606	311	317	449	466	7mer-a1	NULL	lysine (K)-specific demethylase 5C (JARID1C)	8242	X:53192967-53224889	1		Xp11.22-p11.21	yes		clear cell renal carcinoma			E	Rec	TSG	N, F, S, Mis		yes	X-linked mental retardation syndromic Claes-Jensen-type.	8242,DXS1272E,ENSG00000126012,JARID1C,KDM5C,MRXJ,MRXSJ,RP11-258C19_2,SMCX,XE169
KDM5C	ENST00000375401.3	9913	300	306	449	466	7mer-a1	NULL	lysine (K)-specific demethylase 5C (JARID1C)	8242	X:53192967-53224889	1		Xp11.22-p11.21	yes		clear cell renal carcinoma			E	Rec	TSG	N, F, S, Mis		yes	X-linked mental retardation syndromic Claes-Jensen-type.	8242,DXS1272E,ENSG00000126012,JARID1C,KDM5C,MRXJ,MRXSJ,RP11-258C19_2,SMCX,XE169
LASP1	ENST00000318008.6	9598	2317	2324	5210	5223	8mer	NULL	LIM and SH3 protein 1	3927	17:38870190-38918778	1		17q11-q21.3	yes		AML			L	Dom	fusion	T	KMT2A			3927,ENSG00000002834,LASP1,Lasp-1,MLN50,Q14847
LASP1	ENST00000318008.6	9606	2301	2308	5210	5223	8mer	NULL	LIM and SH3 protein 1	3927	17:38870190-38918778	1		17q11-q21.3	yes		AML			L	Dom	fusion	T	KMT2A			3927,ENSG00000002834,LASP1,Lasp-1,MLN50,Q14847
LASP1	ENST00000318008.6	9913	2182	2189	5210	5223	8mer	NULL	LIM and SH3 protein 1	3927	17:38870190-38918778	1		17q11-q21.3	yes		AML			L	Dom	fusion	T	KMT2A			3927,ENSG00000002834,LASP1,Lasp-1,MLN50,Q14847
LASP1	ENST00000318008.6	9913	412	418	1090	1134	7mer-m8	NULL	LIM and SH3 protein 1	3927	17:38870190-38918778	1		17q11-q21.3	yes		AML			L	Dom	fusion	T	KMT2A			3927,ENSG00000002834,LASP1,Lasp-1,MLN50,Q14847
LPP	ENST00000312675.4	9598	10082	10089	17124	17131	8mer	NULL	LIM domain containing preferred translocation partner in lipoma	4026	3:188406122-188874480	1		3q28	yes		lipoma, leukaemia			L, M	Dom	oncogene, fusion	T	HMGA2, KMT2A, C12orf9			4026,ENSG00000145012,LPP,Q93052
LPP	ENST00000312675.4	9598	14181	14187	24686	24692	7mer-m8	NULL	LIM domain containing preferred translocation partner in lipoma	4026	3:188406122-188874480	1		3q28	yes		lipoma, leukaemia			L, M	Dom	oncogene, fusion	T	HMGA2, KMT2A, C12orf9			4026,ENSG00000145012,LPP,Q93052
LPP	ENST00000312675.4	9606	10103	10110	17124	17131	8mer	NULL	LIM domain containing preferred translocation partner in lipoma	4026	3:188406122-188874480	1		3q28	yes		lipoma, leukaemia			L, M	Dom	oncogene, fusion	T	HMGA2, KMT2A, C12orf9			4026,ENSG00000145012,LPP,Q93052
LPP	ENST00000312675.4	9606	14202	14208	24686	24692	7mer-m8	NULL	LIM domain containing preferred translocation partner in lipoma	4026	3:188406122-188874480	1		3q28	yes		lipoma, leukaemia			L, M	Dom	oncogene, fusion	T	HMGA2, KMT2A, C12orf9			4026,ENSG00000145012,LPP,Q93052
LPP	ENST00000312675.4	9913	11800	11806	24686	24692	7mer-m8	NULL	LIM domain containing preferred translocation partner in lipoma	4026	3:188406122-188874480	1		3q28	yes		lipoma, leukaemia			L, M	Dom	oncogene, fusion	T	HMGA2, KMT2A, C12orf9			4026,ENSG00000145012,LPP,Q93052
MAPK1	ENST00000215832.6	9598	184	190	210	216	7mer-a1	NULL	mitogen-activated protein kinase 1	5594	22:21769204-21867440	1	Yes	22q11.2	yes		CLL, ovarian mixed germ cell tumour, cervical carcinoma			E, L	Dom	oncogene	Mis				5594,ENSG00000100030,ERK,ERK2,ERT1,MAPK1,MAPK2,P28482,P42MAPK,PRKM1,PRKM2,p38,p40,p41,p41mapk
MAPK1	ENST00000215832.6	9598	504	510	766	775	7mer-m8	NULL	mitogen-activated protein kinase 1	5594	22:21769204-21867440	1	Yes	22q11.2	yes		CLL, ovarian mixed germ cell tumour, cervical carcinoma			E, L	Dom	oncogene	Mis				5594,ENSG00000100030,ERK,ERK2,ERT1,MAPK1,MAPK2,P28482,P42MAPK,PRKM1,PRKM2,p38,p40,p41,p41mapk
MAPK1	ENST00000215832.6	9606	184	190	210	216	7mer-a1	NULL	mitogen-activated protein kinase 1	5594	22:21769204-21867440	1	Yes	22q11.2	yes		CLL, ovarian mixed germ cell tumour, cervical carcinoma			E, L	Dom	oncogene	Mis				5594,ENSG00000100030,ERK,ERK2,ERT1,MAPK1,MAPK2,P28482,P42MAPK,PRKM1,PRKM2,p38,p40,p41,p41mapk
MAPK1	ENST00000215832.6	9606	504	510	766	775	7mer-m8	NULL	mitogen-activated protein kinase 1	5594	22:21769204-21867440	1	Yes	22q11.2	yes		CLL, ovarian mixed germ cell tumour, cervical carcinoma			E, L	Dom	oncogene	Mis				5594,ENSG00000100030,ERK,ERK2,ERT1,MAPK1,MAPK2,P28482,P42MAPK,PRKM1,PRKM2,p38,p40,p41,p41mapk
NCOR1	ENST00000268712.3	9913	96	103	318	334	8mer	NULL	nuclear receptor corepressor 1	9611	17:16032296-16194569	1		17p11.2	yes		breast			E	Rec	TSG	Mis, F, N, O		yes	Ulnar-mammary syndrome	9611,ENSG00000141027,KIAA1047,MGC104216,N-CoR,NCOR1,O75376,TRAC1,hCIT529I10,hN-CoR
NONO	ENST00000276079.8	9606	571	578	818	825	8mer	NULL	non-POU domain containing, octamer-binding	4841	X:71290638-71300076	1	Yes	Xq13.1	yes		papillary renal			E	Dom	fusion	T	TFE3			4841,ENSG00000147140,NMT55,NONO,NRB54,P54,P54NRB,Q15233
NONO	ENST00000276079.8	9913	529	536	818	825	8mer	NULL	non-POU domain containing, octamer-binding	4841	X:71290638-71300076	1	Yes	Xq13.1	yes		papillary renal			E	Dom	fusion	T	TFE3			4841,ENSG00000147140,NMT55,NONO,NRB54,P54,P54NRB,Q15233
NRAS	ENST00000369535.4	9598	210	216	327	333	7mer-a1	NULL	neuroblastoma RAS viral (v-ras) oncogene homolog	4893	1:114708535-114716160	1	Yes	1p13.2	yes		melanoma, MM, AML, thyroid			L, E	Dom	oncogene	Mis				4893,ENSG00000213281,N-ras,NRAS,NRAS1,P01111
NRAS	ENST00000369535.4	9606	210	216	327	333	7mer-a1	NULL	neuroblastoma RAS viral (v-ras) oncogene homolog	4893	1:114708535-114716160	1	Yes	1p13.2	yes		melanoma, MM, AML, thyroid			L, E	Dom	oncogene	Mis				4893,ENSG00000213281,N-ras,NRAS,NRAS1,P01111
NRAS	ENST00000369535.4	9913	214	220	327	333	7mer-a1	NULL	neuroblastoma RAS viral (v-ras) oncogene homolog	4893	1:114708535-114716160	1	Yes	1p13.2	yes		melanoma, MM, AML, thyroid			L, E	Dom	oncogene	Mis				4893,ENSG00000213281,N-ras,NRAS,NRAS1,P01111
PAX5	ENST00000358127.4	9598	3015	3021	4615	4624	7mer-a1	NULL	paired box gene 5 (B-cell lineage specific activator protein)	5079	9:36840560-37034031	1	Yes	9p13	yes		NHL, ALL, B-ALL			L	Dom	oncogene, TSG, fusion	T, Mis, D, F, S	IGH, ETV6, PML, FOXP1, ZNF521, ELN			5079,BSAP,ENSG00000196092,PAX5,Q02548
PAX5	ENST00000358127.4	9606	3014	3020	4615	4624	7mer-a1	NULL	paired box gene 5 (B-cell lineage specific activator protein)	5079	9:36840560-37034031	1	Yes	9p13	yes		NHL, ALL, B-ALL			L	Dom	oncogene, TSG, fusion	T, Mis, D, F, S	IGH, ETV6, PML, FOXP1, ZNF521, ELN			5079,BSAP,ENSG00000196092,PAX5,Q02548
PAX5	ENST00000358127.4	9913	2944	2950	4615	4624	7mer-a1	NULL	paired box gene 5 (B-cell lineage specific activator protein)	5079	9:36840560-37034031	1	Yes	9p13	yes		NHL, ALL, B-ALL			L	Dom	oncogene, TSG, fusion	T, Mis, D, F, S	IGH, ETV6, PML, FOXP1, ZNF521, ELN			5079,BSAP,ENSG00000196092,PAX5,Q02548
PAX8	ENST00000263335.7	9598	135	142	161	170	8mer	NULL	paired box gene 8	7849	2:113218533-113278394	1	Yes	2q12-q14	yes		follicular thyroid			E	Dom	fusion	T	PPARG	yes	Thyroid dysgenesis	7849,ENSG00000125618,PAX8
PAX8	ENST00000263335.7	9606	135	142	161	170	8mer	NULL	paired box gene 8	7849	2:113218533-113278394	1	Yes	2q12-q14	yes		follicular thyroid			E	Dom	fusion	T	PPARG	yes	Thyroid dysgenesis	7849,ENSG00000125618,PAX8
PIK3CB	ENST00000477593.1	9913	82	88	122	143	7mer-a1	NULL	phosphatidylinositol-4,5-bisphosphate 3-kinase catalytic subunit beta	5291	3:138655389-138759343	1		3q22.3	yes		SCC, NSCLC			E		oncogene	Mis				5291,DKFZp779K1237,ENSG00000051382,MGC133043,P42338,PI3K,PI3Kbeta,PIK3C1,PIK3CB,p110-BETA
PRKACA	ENST00000308677.4	9598	87	93	209	218	7mer-m8	NULL	protein kinase cAMP-activated catalytic subunit alpha	5566	19:14093112-14117547	1	Yes	19p13.1	yes		fibrolamellar hepatocellular carcinoma, cortisol secreting adrenal adenoma			E	Dom	oncogene	T, Mis, N	DNAJB1			5566,ENSG00000072062,MGC102831,MGC48865,P17612,PKACA,PRKACA
PRKACA	ENST00000308677.4	9606	92	98	209	218	7mer-m8	NULL	protein kinase cAMP-activated catalytic subunit alpha	5566	19:14093112-14117547	1	Yes	19p13.1	yes		fibrolamellar hepatocellular carcinoma, cortisol secreting adrenal adenoma			E	Dom	oncogene	T, Mis, N	DNAJB1			5566,ENSG00000072062,MGC102831,MGC48865,P17612,PKACA,PRKACA
PRKACA	ENST00000308677.4	9913	86	92	209	218	7mer-m8	NULL	protein kinase cAMP-activated catalytic subunit alpha	5566	19:14093112-14117547	1	Yes	19p13.1	yes		fibrolamellar hepatocellular carcinoma, cortisol secreting adrenal adenoma			E	Dom	oncogene	T, Mis, N	DNAJB1			5566,ENSG00000072062,MGC102831,MGC48865,P17612,PKACA,PRKACA
QKI	ENST00000392127.2	9598	6411	6417	12959	12965	7mer-m8	NULL	QKI, KH domain containing, RNA binding	9444	6:163415194-163570710	1	Yes	6q26	yes		angiocentric glioma, colorectal cancer			E, O	Dom	oncogene, TSG	Mis, F, T	MYB			9444,DKFZp586I0923,ENSG00000112531,Hqk,Q96PU8,QK,QK3,QKI
QKI	ENST00000392127.2	9606	6411	6417	12959	12965	7mer-m8	NULL	QKI, KH domain containing, RNA binding	9444	6:163415194-163570710	1	Yes	6q26	yes		angiocentric glioma, colorectal cancer			E, O	Dom	oncogene, TSG	Mis, F, T	MYB			9444,DKFZp586I0923,ENSG00000112531,Hqk,Q96PU8,QK,QK3,QKI
QKI	ENST00000392127.2	9913	6005	6011	12959	12965	7mer-m8	NULL	QKI, KH domain containing, RNA binding	9444	6:163415194-163570710	1	Yes	6q26	yes		angiocentric glioma, colorectal cancer			E, O	Dom	oncogene, TSG	Mis, F, T	MYB			9444,DKFZp586I0923,ENSG00000112531,Hqk,Q96PU8,QK,QK3,QKI
SETD1B	ENST00000267197.5	9598	1128	1135	2569	2578	8mer	NULL	SET domain containing 1B	23067	12:121819473-121830240	2		12q24.31	yes		CRC, endometrium			E		TSG	D, F				23067,ENSG00000139718,SETD1B
SETD1B	ENST00000267197.5	9606	1102	1109	2569	2578	8mer	NULL	SET domain containing 1B	23067	12:121819473-121830240	2		12q24.31	yes		CRC, endometrium			E		TSG	D, F				23067,ENSG00000139718,SETD1B
SETD1B	ENST00000267197.5	9913	1124	1131	2569	2578	8mer	NULL	SET domain containing 1B	23067	12:121819473-121830240	2		12q24.31	yes		CRC, endometrium			E		TSG	D, F				23067,ENSG00000139718,SETD1B
SH2B3	ENST00000341259.2	9598	2928	2934	5381	5387	7mer-a1	NULL	SH2B adaptor protein 3	10019	12:111418146-111448302	1		12q24.12	yes		MPN, sAML, erythrocytosis, B-ALL			L	Rec	TSG	Mis, F, N		yes	Coeliac disease type 13; diabetes mellitus, insulin-dependent;	10019,ENSG00000111252,LNK,Q9UQQ2,SH2B3
SH2B3	ENST00000341259.2	9598	90	96	337	343	7mer-a1	NULL	SH2B adaptor protein 3	10019	12:111418146-111448302	1		12q24.12	yes		MPN, sAML, erythrocytosis, B-ALL			L	Rec	TSG	Mis, F, N		yes	Coeliac disease type 13; diabetes mellitus, insulin-dependent;	10019,ENSG00000111252,LNK,Q9UQQ2,SH2B3
SH2B3	ENST00000341259.2	9606	2932	2938	5381	5387	7mer-a1	NULL	SH2B adaptor protein 3	10019	12:111418146-111448302	1		12q24.12	yes		MPN, sAML, erythrocytosis, B-ALL			L	Rec	TSG	Mis, F, N		yes	Coeliac disease type 13; diabetes mellitus, insulin-dependent;	10019,ENSG00000111252,LNK,Q9UQQ2,SH2B3
SH2B3	ENST00000341259.2	9606	90	96	337	343	7mer-a1	NULL	SH2B adaptor protein 3	10019	12:111418146-111448302	1		12q24.12	yes		MPN, sAML, erythrocytosis, B-ALL			L	Rec	TSG	Mis, F, N		yes	Coeliac disease type 13; diabetes mellitus, insulin-dependent;	10019,ENSG00000111252,LNK,Q9UQQ2,SH2B3
SH2B3	ENST00000341259.2	9913	2518	2524	5381	5387	7mer-a1	NULL	SH2B adaptor protein 3	10019	12:111418146-111448302	1		12q24.12	yes		MPN, sAML, erythrocytosis, B-ALL			L	Rec	TSG	Mis, F, N		yes	Coeliac disease type 13; diabetes mellitus, insulin-dependent;	10019,ENSG00000111252,LNK,Q9UQQ2,SH2B3
SH2B3	ENST00000341259.2	9913	76	82	337	343	7mer-a1	NULL	SH2B adaptor protein 3	10019	12:111418146-111448302	1		12q24.12	yes		MPN, sAML, erythrocytosis, B-ALL			L	Rec	TSG	Mis, F, N		yes	Coeliac disease type 13; diabetes mellitus, insulin-dependent;	10019,ENSG00000111252,LNK,Q9UQQ2,SH2B3
SIRPA	ENST00000400068.3	9598	1958	1965	4023	4031	8mer	NULL	signal regulatory protein alpha	140885	20:1895448-1937568	2		20p13	yes		HNSCC, colorectal cancer, Lung SCC			E		TSG	O, F				140885,BIT,CD172A,CD172a,ENSG00000198053,MFR,MYD-1,P84,PTPNS1,SHPS-1,SHPS1,SIRP,SIRP-ALPHA-1,SIRPA,SIRPalpha,SIRPalpha2
SIRPA	ENST00000400068.3	9606	1962	1969	4023	4031	8mer	NULL	signal regulatory protein alpha	140885	20:1895448-1937568	2		20p13	yes		HNSCC, colorectal cancer, Lung SCC			E		TSG	O, F				140885,BIT,CD172A,CD172a,ENSG00000198053,MFR,MYD-1,P84,PTPNS1,SHPS-1,SHPS1,SIRP,SIRP-ALPHA-1,SIRPA,SIRPalpha,SIRPalpha2
SIRPA	ENST00000400068.3	9913	1896	1903	4023	4031	8mer	NULL	signal regulatory protein alpha	140885	20:1895448-1937568	2		20p13	yes		HNSCC, colorectal cancer, Lung SCC			E		TSG	O, F				140885,BIT,CD172A,CD172a,ENSG00000198053,MFR,MYD-1,P84,PTPNS1,SHPS-1,SHPS1,SIRP,SIRP-ALPHA-1,SIRPA,SIRPalpha,SIRPalpha2
SRGAP3	ENST00000383836.3	9598	123	130	1383	1393	8mer	NULL	SLIT-ROBO Rho GTPase activating protein 3	9901	3:8985519-9248951	2		3p25.3	yes		pilocytic astrocytoma			O	Dom	fusion	T	RAF1			9901,ARHGAP14,ENSG00000196220,KIAA0411,MEGAP,SRGAP3,WRP
SRGAP3	ENST00000383836.3	9606	794	801	1383	1393	8mer	NULL	SLIT-ROBO Rho GTPase activating protein 3	9901	3:8985519-9248951	2		3p25.3	yes		pilocytic astrocytoma			O	Dom	fusion	T	RAF1			9901,ARHGAP14,ENSG00000196220,KIAA0411,MEGAP,SRGAP3,WRP
SRGAP3	ENST00000383836.3	9913	776	783	1383	1393	8mer	NULL	SLIT-ROBO Rho GTPase activating protein 3	9901	3:8985519-9248951	2		3p25.3	yes		pilocytic astrocytoma			O	Dom	fusion	T	RAF1			9901,ARHGAP14,ENSG00000196220,KIAA0411,MEGAP,SRGAP3,WRP
STAT6	ENST00000300134.3	9913	19	26	33	42	8mer	NULL	signal transducer and activator of transcription 6, interleukin-4 induced	6778	12:57096572-57108278	1		12q13	yes		solitary fibrous tumour, meningeal haemangiopericytoma			M, O	Dom	oncogene, fusion	T	NAB2			6778,D12S1644,ENSG00000166888,IL-4-STAT,P42226,STAT6,STAT6B,STAT6C
STK11	ENST00000326873.7	9598	681	688	1903	1915	8mer	NULL	serine/threonine kinase 11 gene (LKB1)	6794	19:1206914-1226647	1		19p13.3	yes	yes	NSCLC, pancreatic	jejunal hamartoma, ovarian, testicular, pancreatic	Peutz-Jeghers syndrome	E, M, O	Rec	TSG	D, Mis, N, F, S				6794,ENSG00000118046,LKB1,PJS,Q15831,STK11
STK11	ENST00000326873.7	9606	683	690	1903	1915	8mer	NULL	serine/threonine kinase 11 gene (LKB1)	6794	19:1206914-1226647	1		19p13.3	yes	yes	NSCLC, pancreatic	jejunal hamartoma, ovarian, testicular, pancreatic	Peutz-Jeghers syndrome	E, M, O	Rec	TSG	D, Mis, N, F, S				6794,ENSG00000118046,LKB1,PJS,Q15831,STK11
TAL1	ENST00000371884.2	9598	3326	3332	5338	5344	7mer-m8	NULL	T-cell acute lymphocytic leukemia 1 (SCL)	6886	1:47219720-47225888	1		1p32	yes		lymphoblastic leukaemia/biphasic			L	Dom	oncogene, fusion	T	TRD, STIL			6886,ENSG00000162367,P17542,SCL,TAL1,TCL5,tal-1
TAL1	ENST00000371884.2	9606	3310	3316	5338	5344	7mer-m8	NULL	T-cell acute lymphocytic leukemia 1 (SCL)	6886	1:47219720-47225888	1		1p32	yes		lymphoblastic leukaemia/biphasic			L	Dom	oncogene, fusion	T	TRD, STIL			6886,ENSG00000162367,P17542,SCL,TAL1,TCL5,tal-1
TAL1	ENST00000371884.2	9913	2953	2959	5338	5344	7mer-m8	NULL	T-cell acute lymphocytic leukemia 1 (SCL)	6886	1:47219720-47225888	1		1p32	yes		lymphoblastic leukaemia/biphasic			L	Dom	oncogene, fusion	T	TRD, STIL			6886,ENSG00000162367,P17542,SCL,TAL1,TCL5,tal-1
TMEM127	ENST00000258439.3	9598	61	67	112	124	7mer-m8	NULL	transmembrane protein 127	55654	2:96253808-96265381	1		2q11.2		yes		pheochromocytoma, renal cell carcinoma		O, E	Rec	TSG	F, N				55654,ENSG00000135956,FLJ20507,FLJ22257,O75204,TMEM127
TMEM127	ENST00000258439.3	9598	986	992	1552	1586	7mer-m8	NULL	transmembrane protein 127	55654	2:96253808-96265381	1		2q11.2		yes		pheochromocytoma, renal cell carcinoma		O, E	Rec	TSG	F, N				55654,ENSG00000135956,FLJ20507,FLJ22257,O75204,TMEM127
TMEM127	ENST00000258439.3	9606	61	67	112	124	7mer-m8	NULL	transmembrane protein 127	55654	2:96253808-96265381	1		2q11.2		yes		pheochromocytoma, renal cell carcinoma		O, E	Rec	TSG	F, N				55654,ENSG00000135956,FLJ20507,FLJ22257,O75204,TMEM127
TMEM127	ENST00000258439.3	9606	986	992	1552	1586	7mer-m8	NULL	transmembrane protein 127	55654	2:96253808-96265381	1		2q11.2		yes		pheochromocytoma, renal cell carcinoma		O, E	Rec	TSG	F, N				55654,ENSG00000135956,FLJ20507,FLJ22257,O75204,TMEM127
TMEM127	ENST00000258439.3	9913	58	64	112	124	7mer-m8	NULL	transmembrane protein 127	55654	2:96253808-96265381	1		2q11.2		yes		pheochromocytoma, renal cell carcinoma		O, E	Rec	TSG	F, N				55654,ENSG00000135956,FLJ20507,FLJ22257,O75204,TMEM127
TMEM127	ENST00000258439.3	9913	953	959	1552	1558	7mer-m8	NULL	transmembrane protein 127	55654	2:96253808-96265381	1		2q11.2		yes		pheochromocytoma, renal cell carcinoma		O, E	Rec	TSG	F, N				55654,ENSG00000135956,FLJ20507,FLJ22257,O75204,TMEM127
TNC	ENST00000340094.3	9598	35	41	84	90	7mer-m8	NULL	tenascin C	3371	9:115021157-115091018	2		9q33.1	yes		SCC, melanoma			E		oncogene	Mis				3371,ENSG00000041982,HXB,P24821,TN,TNC
TNC	ENST00000340094.3	9606	35	41	84	90	7mer-m8	NULL	tenascin C	3371	9:115021157-115091018	2		9q33.1	yes		SCC, melanoma			E		oncogene	Mis				3371,ENSG00000041982,HXB,P24821,TN,TNC
TNC	ENST00000340094.3	9913	34	41	84	91	8mer	NULL	tenascin C	3371	9:115021157-115091018	2		9q33.1	yes		SCC, melanoma			E		oncogene	Mis				3371,ENSG00000041982,HXB,P24821,TN,TNC
TPM3	ENST00000368531.2	9913	1543	1550	3315	3325	8mer	NULL	tropomyosin 3	7170	1:154157639-154183119	1		1q22-q23	yes		papillary thyroid, ALCL, NSCLC, Spitzoid tumour			E, L	Dom	TSG, fusion	T	NTRK1, ALK, ROS1			7170,ENSG00000143549,TPM3
VTI1A	ENST00000393077.2	9598	3209	3215	6415	6421	7mer-m8	NULL	vesicle transport through interaction with t-SNAREs homolog 1A	143187	10:112447374-112815383	2		10q25.2	yes		colorectal			E	Dom	fusion	T	TCF7L2			143187,ENSG00000151532,MVti1,VTI1A,Vti1-rp2
VTI1A	ENST00000393077.2	9606	3206	3212	6415	6421	7mer-m8	NULL	vesicle transport through interaction with t-SNAREs homolog 1A	143187	10:112447374-112815383	2		10q25.2	yes		colorectal			E	Dom	fusion	T	TCF7L2			143187,ENSG00000151532,MVti1,VTI1A,Vti1-rp2
VTI1A	ENST00000393077.2	9913	3190	3196	6415	6421	7mer-m8	NULL	vesicle transport through interaction with t-SNAREs homolog 1A	143187	10:112447374-112815383	2		10q25.2	yes		colorectal			E	Dom	fusion	T	TCF7L2			143187,ENSG00000151532,MVti1,VTI1A,Vti1-rp2

## Sheet: miR126.CancerGeneCensusTargetSc
Gene Symbol	Transcript ID	Species ID	UTR start	UTR end	MSA start	MSA end	Seed match	PCT	Name	Entrez GeneId	Genome Location	Tier	Hallmark	Chr Band	Somatic	Germline	Tumour Types(Somatic)	Tumour Types(Germline)	Cancer Syndrome	Tissue Type	Molecular Genetics	Role in Cancer	Mutation Types	Translocation Partner	Other Germline Mut	Other Syndrome	Synonyms
AKT2	ENST00000392038.2	10090	1266	1273	3402	3409	8mer	0.09	v-akt murine thymoma viral oncogene homolog 2	208	19:40233872-40265267	1		19q13.1-q13.2	yes		ovarian, pancreatic			E	Dom	oncogene	A				208,AKT2,ENSG00000105221,P31751,PKBBETA,PRKBB,RAC-BETA
AKT2	ENST00000392038.2	9606	1507	1514	3402	3409	8mer	0.09	v-akt murine thymoma viral oncogene homolog 2	208	19:40233872-40265267	1		19q13.1-q13.2	yes		ovarian, pancreatic			E	Dom	oncogene	A				208,AKT2,ENSG00000105221,P31751,PKBBETA,PRKBB,RAC-BETA
AKT2	ENST00000392038.2	9913	1375	1382	3402	3409	8mer	0.09	v-akt murine thymoma viral oncogene homolog 2	208	19:40233872-40265267	1		19q13.1-q13.2	yes		ovarian, pancreatic			E	Dom	oncogene	A				208,AKT2,ENSG00000105221,P31751,PKBBETA,PRKBB,RAC-BETA
CRTC3	ENST00000420329.2	10090	453	459	668	678	7mer-m8	0.06	CREB regulated transcription coactivator 3	64784	15:90530072-90642140	1		15q26.1	yes		salivary gland mucoepidermoid			E	Dom	fusion	T	MAML2			64784,CRTC3,ENSG00000140577,FLJ21868,TORC3
CRTC3	ENST00000420329.2	9913	456	462	668	678	7mer-m8	0.06	CREB regulated transcription coactivator 3	64784	15:90530072-90642140	1		15q26.1	yes		salivary gland mucoepidermoid			E	Dom	fusion	T	MAML2			64784,CRTC3,ENSG00000140577,FLJ21868,TORC3
HERPUD1	ENST00000379792.2	9544	368	374	600	606	7mer-a1	0.48	homocysteine-inducible, endoplasmic reticulum stress-inducible, ubiquitin-like domain member 1	9709	16:56932245-56943290	1		16q12.2-q13	yes		prostate			E	Dom	fusion	T	ERG			9709,ENSG00000051108,HERP,HERPUD1,KIAA0025,Mif1,Q15011,SUP
HERPUD1	ENST00000379792.2	9598	368	374	600	606	7mer-a1	0.48	homocysteine-inducible, endoplasmic reticulum stress-inducible, ubiquitin-like domain member 1	9709	16:56932245-56943290	1		16q12.2-q13	yes		prostate			E	Dom	fusion	T	ERG			9709,ENSG00000051108,HERP,HERPUD1,KIAA0025,Mif1,Q15011,SUP
HERPUD1	ENST00000379792.2	9606	368	374	600	606	7mer-a1	0.48	homocysteine-inducible, endoplasmic reticulum stress-inducible, ubiquitin-like domain member 1	9709	16:56932245-56943290	1		16q12.2-q13	yes		prostate			E	Dom	fusion	T	ERG			9709,ENSG00000051108,HERP,HERPUD1,KIAA0025,Mif1,Q15011,SUP
HIF1A	ENST00000323441.6	10090	3587	3593	9072	9084	7mer-m8	0	hypoxia inducible factor 1 alpha subunit	3091	14:61695805-61747085	1	Yes	14q23.2	yes		endometrioid carcinoma, glioblastoma, colorectal, renal, lung, pancreatic			E, O	Dom	oncogene	Mis, F, N				3091,ENSG00000100644,HIF-1alpha,HIF1-ALPHA,HIF1A,MOP1,PASD8,Q16665
HIF1A	ENST00000323441.6	10116	3636	3642	9072	9084	7mer-m8	0	hypoxia inducible factor 1 alpha subunit	3091	14:61695805-61747085	1	Yes	14q23.2	yes		endometrioid carcinoma, glioblastoma, colorectal, renal, lung, pancreatic			E, O	Dom	oncogene	Mis, F, N				3091,ENSG00000100644,HIF-1alpha,HIF1-ALPHA,HIF1A,MOP1,PASD8,Q16665
LPP	ENST00000312675.4	10090	10826	10832	24656	24686	7mer-m8	0.08	LIM domain containing preferred translocation partner in lipoma	4026	3:188406122-188874480	1		3q28	yes		lipoma, leukaemia			L, M	Dom	oncogene, fusion	T	HMGA2, KMT2A, C12orf9			4026,ENSG00000145012,LPP,Q93052
LPP	ENST00000312675.4	9606	14196	14202	24656	24686	7mer-m8	0.08	LIM domain containing preferred translocation partner in lipoma	4026	3:188406122-188874480	1		3q28	yes		lipoma, leukaemia			L, M	Dom	oncogene, fusion	T	HMGA2, KMT2A, C12orf9			4026,ENSG00000145012,LPP,Q93052
LPP	ENST00000312675.4	9913	11794	11800	24656	24686	7mer-m8	0.08	LIM domain containing preferred translocation partner in lipoma	4026	3:188406122-188874480	1		3q28	yes		lipoma, leukaemia			L, M	Dom	oncogene, fusion	T	HMGA2, KMT2A, C12orf9			4026,ENSG00000145012,LPP,Q93052
PDGFRB	ENST00000261799.4	9606	1758	1764	2970	2976	7mer-m8	0.09	platelet-derived growth factor receptor, beta polypeptide	5159	5:150115763-150137047	1		5q31-q32	yes		MPN, AML, CMML, CML			L	Dom	oncogene, fusion	T	ETV6, TRIP11, HIP1, RABEP1, H4, NIN, SPECC1, PDE4DIP			5159,CD140B,CD140b,ENSG00000113721,JTK12,P09619,PDGF-R-beta,PDGFR,PDGFR1,PDGFRB
PDGFRB	ENST00000261799.4	9913	1691	1697	2970	2976	7mer-m8	0.09	platelet-derived growth factor receptor, beta polypeptide	5159	5:150115763-150137047	1		5q31-q32	yes		MPN, AML, CMML, CML			L	Dom	oncogene, fusion	T	ETV6, TRIP11, HIP1, RABEP1, H4, NIN, SPECC1, PDE4DIP			5159,CD140B,CD140b,ENSG00000113721,JTK12,P09619,PDGF-R-beta,PDGFR,PDGFR1,PDGFRB
PIK3R1	ENST00000521381.1	10090	1255	1261	2544	2550	7mer-m8	0.09	phosphoinositide-3-kinase, regulatory subunit 1 (alpha)	5295	5:68226676-68297601	1		5q13.1	yes		glioblastoma, ovarian, colorectal			E, O	Rec	TSG	Mis, F, O				5295,ENSG00000145675,GRB1,P27986,PIK3R1,p85-ALPHA
PIK3R1	ENST00000521381.1	9606	1214	1220	2544	2550	7mer-m8	0.09	phosphoinositide-3-kinase, regulatory subunit 1 (alpha)	5295	5:68226676-68297601	1		5q13.1	yes		glioblastoma, ovarian, colorectal			E, O	Rec	TSG	Mis, F, O				5295,ENSG00000145675,GRB1,P27986,PIK3R1,p85-ALPHA
PIK3R1	ENST00000521381.1	9913	1201	1207	2544	2550	7mer-m8	0.09	phosphoinositide-3-kinase, regulatory subunit 1 (alpha)	5295	5:68226676-68297601	1		5q13.1	yes		glioblastoma, ovarian, colorectal			E, O	Rec	TSG	Mis, F, O				5295,ENSG00000145675,GRB1,P27986,PIK3R1,p85-ALPHA
TRAF7	ENST00000326181.6	10116	213	219	421	431	7mer-a1	0.47	tumour necrosis factor receptor-associated factor 7	84231	16:2163921-2176574	1		16p13.3	yes		meningioma			O	Dom	TSG	Mis				84231,DKFZp586I021,ENSG00000131653,MGC7807,Q6Q0C0,RFWD1,RNF119,TRAF7
TRAF7	ENST00000326181.6	13616	217	223	421	431	7mer-a1	0.47	tumour necrosis factor receptor-associated factor 7	84231	16:2163921-2176574	1		16p13.3	yes		meningioma			O	Dom	TSG	Mis				84231,DKFZp586I021,ENSG00000131653,MGC7807,Q6Q0C0,RFWD1,RNF119,TRAF7
TRAF7	ENST00000326181.6	9544	215	221	421	431	7mer-a1	0.47	tumour necrosis factor receptor-associated factor 7	84231	16:2163921-2176574	1		16p13.3	yes		meningioma			O	Dom	TSG	Mis				84231,DKFZp586I021,ENSG00000131653,MGC7807,Q6Q0C0,RFWD1,RNF119,TRAF7
TRAF7	ENST00000326181.6	9598	213	219	421	431	7mer-a1	0.47	tumour necrosis factor receptor-associated factor 7	84231	16:2163921-2176574	1		16p13.3	yes		meningioma			O	Dom	TSG	Mis				84231,DKFZp586I021,ENSG00000131653,MGC7807,Q6Q0C0,RFWD1,RNF119,TRAF7
TRAF7	ENST00000326181.6	9606	213	219	421	431	7mer-a1	0.47	tumour necrosis factor receptor-associated factor 7	84231	16:2163921-2176574	1		16p13.3	yes		meningioma			O	Dom	TSG	Mis				84231,DKFZp586I021,ENSG00000131653,MGC7807,Q6Q0C0,RFWD1,RNF119,TRAF7
Note: PIK3R2 is in the TargetScan list of miR126 targets and it has been experimentally demonstrated,but it is not formally a cancer gene in the Cosmic Census list. Albeit its repression by miR126 has been shown to activate PIK3CA

## Sheet: miR9.CancerGeneCensusTargetSc
Gene Symbol	Transcript ID	Species ID	UTR start	UTR end	MSA start	MSA end	Seed match	PCT	Name	Entrez GeneId	Genome Location	Tier	Hallmark	Chr Band	Somatic	Germline	Tumour Types(Somatic)	Tumour Types(Germline)	Cancer Syndrome	Tissue Type	Molecular Genetics	Role in Cancer	Mutation Types	Translocation Partner	Other Germline Mut	Other Syndrome	Synonyms
A1CF	ENST00000374001.2	9598	2780	2786	6101	6107	7mer-m8	0.36	APOBEC1 complementation factor	29974	10:50806729-50859940	2		10q11.23	yes		melanoma			E		oncogene	Mis				29974,A1CF,ACF64,ACF65,ASP,ENSG00000148584,MGC163391,RP11-564C4_2
A1CF	ENST00000374001.2	9615	2711	2717	6101	6107	7mer-m8	0.36	APOBEC1 complementation factor	29974	10:50806729-50859940	2		10q11.23	yes		melanoma			E		oncogene	Mis				29974,A1CF,ACF64,ACF65,ASP,ENSG00000148584,MGC163391,RP11-564C4_2
ABI1	ENST00000376170.4	9598	690	696	1202	1208	7mer-m8	0.7	abl-interactor 1	10006	10:26748570-26860863	1	Yes	10p11.2	yes		AML			L	Dom	TSG, fusion	T	KMT2A			10006,ABI-1,ABI1,E3B1,SSH3BP1
ABI1	ENST00000376170.4	9615	674	680	1202	1208	7mer-m8	0.7	abl-interactor 1	10006	10:26748570-26860863	1	Yes	10p11.2	yes		AML			L	Dom	TSG, fusion	T	KMT2A			10006,ABI-1,ABI1,E3B1,SSH3BP1
ABL2	ENST00000502732.1	9598	8029	8035	14969	14975	7mer-m8	0.92	c-abl oncogene 2, non-receptor tyrosine kinase	27	1:179107718-179143044	1		1q24-q25	yes		AML			L	Dom	oncogene, fusion	T	ETV6			27,ABL2,ABLL,ARG,ENSG00000143322,P42684,RP11-177A2_3
ABL2	ENST00000502732.1	9615	7262	7268	14969	14975	7mer-m8	0.92	c-abl oncogene 2, non-receptor tyrosine kinase	27	1:179107718-179143044	1		1q24-q25	yes		AML			L	Dom	oncogene, fusion	T	ETV6			27,ABL2,ABLL,ARG,ENSG00000143322,P42684,RP11-177A2_3
AFF1	ENST00000395146.4	9598	5185	5191	10595	10601	7mer-a1	0.82	AF4/FMR2 family, member 1	4299	4:87007409-87135702	1	Yes	4q21	yes		AL			L	Dom	fusion	T	KMT2A			4299,AF-4,AFF1,ENSG00000172493,MLLT2,P51825,PBM1
AFF1	ENST00000395146.4	9615	4950	4956	10595	10601	7mer-a1	0.82	AF4/FMR2 family, member 1	4299	4:87007409-87135702	1	Yes	4q21	yes		AL			L	Dom	fusion	T	KMT2A			4299,AF-4,AFF1,ENSG00000172493,MLLT2,P51825,PBM1
AMER1	ENST00000330258.3	9598	1292	1298	2157	2163	7mer-m8	0.46	APC membrane recruitment protein 1	139285	X:64186117-64193286	1		Xq11.2	yes		Wilms tumour			O	Rec	TSG	F, D, N, Mis				139285,AMER1,ENSG00000184675,FAM123B,FLJ39827,RP11-403E24_2,WTX
AR	ENST00000374690.3	9598	4020	4027	6902	6909	8mer	0	Androgen Receptor	367	X:67545147-67723841	1	Yes	Xq12	yes	yes	prostate			E	Dom	oncogene	Mis		yes	Androgen insensitivity, Hypospadias 1, X-linked, Spinal and bulbar muscular atrophy of Kennedy	367,AIS,AR,DHTR,ENSG00000169083,HUMARA,KD,NR3C4,P10275,RP11-383C12_1,SBMA,SMAX1,TFM
AR	ENST00000374690.3	9615	4163	4170	6902	6909	8mer	0	Androgen Receptor	367	X:67545147-67723841	1	Yes	Xq12	yes	yes	prostate			E	Dom	oncogene	Mis		yes	Androgen insensitivity, Hypospadias 1, X-linked, Spinal and bulbar muscular atrophy of Kennedy	367,AIS,AR,DHTR,ENSG00000169083,HUMARA,KD,NR3C4,P10275,RP11-383C12_1,SBMA,SMAX1,TFM
ARID1A	ENST00000324856.7	9598	293	299	484	490	7mer-m8	0.74	AT rich interactive domain 1A (SWI-like)	8289	1:26696404-26780756	1		1p35.3	yes		clear cell ovarian carcinoma, RCC, breast			E	Rec	TSG, fusion	Mis, N, F, S, D, T	MAST2			8289,ARID1A,B120,BAF250,BAF250a,BM029,C1orf4,ENSG00000117713,P270,RP1-50O24_1,SMARCF1
ARID1A	ENST00000324856.7	9615	269	275	484	490	7mer-m8	0.74	AT rich interactive domain 1A (SWI-like)	8289	1:26696404-26780756	1		1p35.3	yes		clear cell ovarian carcinoma, RCC, breast			E	Rec	TSG, fusion	Mis, N, F, S, D, T	MAST2			8289,ARID1A,B120,BAF250,BAF250a,BM029,C1orf4,ENSG00000117713,P270,RP1-50O24_1,SMARCF1
ARID1B	ENST00000346085.5	9598	242	248	614	620	7mer-m8	0.67	AT rich interactive domain 1B	57492	6:156778104-157207891	1		6q25.1	yes		breast, hepatocellular carcinoma			E	Rec	TSG	Mis, F, N, O				57492,6A3-5,ARID1B,BAF250b,BRIGHT,DAN15,ELD/OSA1,ENSG00000049618,KIAA1235,p250R
ARID1B	ENST00000346085.5	9615	245	251	614	620	7mer-m8	0.67	AT rich interactive domain 1B	57492	6:156778104-157207891	1		6q25.1	yes		breast, hepatocellular carcinoma			E	Rec	TSG	Mis, F, N, O				57492,6A3-5,ARID1B,BAF250b,BRIGHT,DAN15,ELD/OSA1,ENSG00000049618,KIAA1235,p250R
ASXL1	ENST00000375687.4	9598	1800	1807	3667	3674	8mer	0.47	additional sex combs like 1	171023	20:32358776-32437338	1	Yes	20q11.1	yes		MDS, CMML			L	Rec	TSG	F, N, Mis		yes	Bohring-Opitz syndrome	171023,ASXL1,ENSG00000171456,KIAA0978,MGC117280,MGC71111,Q8IXJ9
ASXL1	ENST00000375687.4	9615	1747	1754	3667	3674	8mer	0.47	additional sex combs like 1	171023	20:32358776-32437338	1	Yes	20q11.1	yes		MDS, CMML			L	Rec	TSG	F, N, Mis		yes	Bohring-Opitz syndrome	171023,ASXL1,ENSG00000171456,KIAA0978,MGC117280,MGC71111,Q8IXJ9
ASXL2	ENST00000435504.4	9598	3625	3631	6904	6910	7mer-a1	0.76	additional sex combs like 2, transcriptional regulator	55252	2:25742029-25759640	2		2p23.3	yes		melanoma, CCRCC, AML			E, L		TSG	O,N, F				ASXL2
ASXL2	ENST00000435504.4	9615	3614	3620	6904	6910	7mer-a1	0.76	additional sex combs like 2, transcriptional regulator	55252	2:25742029-25759640	2		2p23.3	yes		melanoma, CCRCC, AML			E, L		TSG	O,N, F				ASXL2
ATF1	ENST00000262053.3	9598	891	897	1987	1993	7mer-m8	0.55	activating transcription factor 1	466	12:50780147-50819780	1		12q13	yes		malignant melanoma of soft parts, angiomatoid fibrous histiocytoma			E, M	Dom	oncogene, fusion	T	EWSR1, FUS			466,ATF1,ENSG00000123268,P18846,TREB36
ATF1	ENST00000262053.3	9615	888	894	1987	1993	7mer-m8	0.55	activating transcription factor 1	466	12:50780147-50819780	1		12q13	yes		malignant melanoma of soft parts, angiomatoid fibrous histiocytoma			E, M	Dom	oncogene, fusion	T	EWSR1, FUS			466,ATF1,ENSG00000123268,P18846,TREB36
BCL6	ENST00000406870.2	9598	443	449	737	744	7mer-m8	0.83	B-cell CLL/lymphoma 6	604	3:187722458-187733693	1		3q27	yes		NHL, CLL			L	Dom	oncogene, fusion	T, Mis	IG loci, ZNFN1A1, LCP1, PIM1, TFRC, CIITA, NACA, HSPCB, HSP90AA1, HIST1H4I, IL21R, POU2AF1, RHOH, EIF4A2, SRSF3			603,604,BCL5,BCL6,BCL6A,ENSG00000113916,LAZ3,P41182,ZBTB27,ZNF51
BCL6	ENST00000406870.2	9615	433	439	737	744	7mer-m8	0.83	B-cell CLL/lymphoma 6	604	3:187722458-187733693	1		3q27	yes		NHL, CLL			L	Dom	oncogene, fusion	T, Mis	IG loci, ZNFN1A1, LCP1, PIM1, TFRC, CIITA, NACA, HSPCB, HSP90AA1, HIST1H4I, IL21R, POU2AF1, RHOH, EIF4A2, SRSF3			603,604,BCL5,BCL6,BCL6A,ENSG00000113916,LAZ3,P41182,ZBTB27,ZNF51
BCLAF1	ENST00000531224.1	9598	2209	2215	4657	4663	7mer-m8	0.87	BCL2 associated transcription factor 1	9774	6:136261259-136279866	2		6q23.3	yes		melanoma, SCC			E			Mis				9774,BCLAF1,BTF,ENSG00000029363,KIAA0164,bK211L9_1
BCLAF1	ENST00000531224.1	9615	2213	2219	4657	4663	7mer-m8	0.87	BCL2 associated transcription factor 1	9774	6:136261259-136279866	2		6q23.3	yes		melanoma, SCC			E			Mis				9774,BCLAF1,BTF,ENSG00000029363,KIAA0164,bK211L9_1
BRAF	ENST00000288602.6	9598	110	117	164	176	8mer	0	v-raf murine sarcoma viral oncogene homolog B1	673	7:140734597-140924703	1	Yes	7q34	yes		melanoma, colorectal, papillary thyroid, borderline ovarian, NSCLC, cholangiocarcinoma, pilocytic astrocytoma, Spitzoid tumour, pancreas acinar carcinoma, melanocytic nevus, prostate, gastric			E, O	Dom	oncogene, fusion	Mis, T, O	AKAP9, KIAA1549, CEP88, LSM14A, SND1, FCHSD1, SLC45A3, FAM131B, RNF130, CLCN6, MKRN1, GNAI1, AGTRAP	yes	Cardio-facio-cutaneous syndrome	673,B-raf 1,B-raf1,BRAF,BRAF1,ENSG00000157764,MGC126806,MGC138284,P15056,RAFB1
BRAF	ENST00000288602.6	9615	101	107	165	176	7mer-a1	0.61	v-raf murine sarcoma viral oncogene homolog B1	673	7:140734597-140924703	1	Yes	7q34	yes		melanoma, colorectal, papillary thyroid, borderline ovarian, NSCLC, cholangiocarcinoma, pilocytic astrocytoma, Spitzoid tumour, pancreas acinar carcinoma, melanocytic nevus, prostate, gastric			E, O	Dom	oncogene, fusion	Mis, T, O	AKAP9, KIAA1549, CEP88, LSM14A, SND1, FCHSD1, SLC45A3, FAM131B, RNF130, CLCN6, MKRN1, GNAI1, AGTRAP	yes	Cardio-facio-cutaneous syndrome	673,B-raf 1,B-raf1,BRAF,BRAF1,ENSG00000157764,MGC126806,MGC138284,P15056,RAFB1
BRD4	ENST00000263377.2	9615	661	667	1240	1246	7mer-m8	0.87	bromodomain containing 4	23476	19:15249280-15273099	1	Yes	19p13.1	yes		lethal midline carcinoma of young people			E	Dom	oncogene, fusion	T	NUTM1			23476,BRD4,CAP,ENSG00000141867,HUNKI,MCAP,O60885
CBL	ENST00000264033.4	9598	6133	6139	11100	11107	7mer-a1	0.69	Cas-Br-M (murine) ecotropic retroviral transforming	867	11:119206418-119299781	1		11q23.3	yes		AML, JMML, MDS			L	Dom/Rec	oncogene, TSG, fusion	T, Mis, S, O	KMT2A			867,C-CBL,CBL,CBL2,ENSG00000110395,RNF55
CBL	ENST00000264033.4	9615	5654	5660	11100	11107	7mer-a1	0.69	Cas-Br-M (murine) ecotropic retroviral transforming	867	11:119206418-119299781	1		11q23.3	yes		AML, JMML, MDS			L	Dom/Rec	oncogene, TSG, fusion	T, Mis, S, O	KMT2A			867,C-CBL,CBL,CBL2,ENSG00000110395,RNF55
CCDC6	ENST00000263102.6	9598	3298	3305	5620	5627	8mer	0.87	coiled-coil domain containing 6	8030	10:59792917-59906424	1	Yes	10q21	yes		papillary thyroid, CML, NSCLC			E	Dom	TSG, fusion	T	RET, PDGFRB			8030,CCDC6,D10S170,ENSG00000108091,H4,PTC,Q16204,TPC,TST1
CCDC6	ENST00000263102.6	9615	3271	3278	5620	5627	8mer	0.87	coiled-coil domain containing 6	8030	10:59792917-59906424	1	Yes	10q21	yes		papillary thyroid, CML, NSCLC			E	Dom	TSG, fusion	T	RET, PDGFRB			8030,CCDC6,D10S170,ENSG00000108091,H4,PTC,Q16204,TPC,TST1
CDC73	ENST00000367435.3	9598	931	938	1898	1905	8mer	0.96	cell division cycle 73	79577	1:193122201-193250712	1	Yes	1q21-q31	yes	yes	parathyroid adenoma	parathyroid adenoma, multiple ossifying jaw fibroma	hyperparathyroidism-jaw tumour syndrome	E, M	Rec	TSG	Mis, N, F				79577,C1orf28,CDC73,ENSG00000134371,FLJ23316,HPT-JT,HRPT2,Q6P1J9
CDC73	ENST00000367435.3	9615	975	982	1898	1905	8mer	0.96	cell division cycle 73	79577	1:193122201-193250712	1	Yes	1q21-q31	yes	yes	parathyroid adenoma	parathyroid adenoma, multiple ossifying jaw fibroma	hyperparathyroidism-jaw tumour syndrome	E, M	Rec	TSG	Mis, N, F				79577,C1orf28,CDC73,ENSG00000134371,FLJ23316,HPT-JT,HRPT2,Q6P1J9
CDH1	ENST00000261769.5	9598	1322	1328	2581	2588	7mer-a1	0.76	cadherin 1, type 1, E-cadherin (epithelial) (ECAD)	999	16:68737416-68833499	1	Yes	16q22.1	yes	yes	lobular breast, gastric	gastric	familial gastric carcinoma	E	Rec	TSG	Mis, N, F, S				999,Arc-1,CD324,CDH1,CDHE,ECAD,ENSG00000039068,LCAM,P12830,UVO,uvomorulin
CDH1	ENST00000261769.5	9615	744	750	2581	2588	7mer-a1	0.76	cadherin 1, type 1, E-cadherin (epithelial) (ECAD)	999	16:68737416-68833499	1	Yes	16q22.1	yes	yes	lobular breast, gastric	gastric	familial gastric carcinoma	E	Rec	TSG	Mis, N, F, S				999,Arc-1,CD324,CDH1,CDHE,ECAD,ENSG00000039068,LCAM,P12830,UVO,uvomorulin
CDH11	ENST00000394156.3	9598	2520	2526	4146	4152	7mer-a1	0.81	cadherin 11, type 2, OB-cadherin (osteoblast)	1009	16:64947603-65004869	1	Yes	16q22.1	yes		aneurysmal bone cyst			M	Dom	TSG, fusion	T	USP6			1009,CAD11,CDH11,ENSG00000140937,OB,P55287
CDH11	ENST00000394156.3	9598	460	466	503	509	7mer-a1	NULL	cadherin 11, type 2, OB-cadherin (osteoblast)	1009	16:64947603-65004869	1	Yes	16q22.1	yes		aneurysmal bone cyst			M	Dom	TSG, fusion	T	USP6			1009,CAD11,CDH11,ENSG00000140937,OB,P55287
CDH11	ENST00000394156.3	9615	2516	2522	4146	4152	7mer-a1	0.81	cadherin 11, type 2, OB-cadherin (osteoblast)	1009	16:64947603-65004869	1	Yes	16q22.1	yes		aneurysmal bone cyst			M	Dom	TSG, fusion	T	USP6			1009,CAD11,CDH11,ENSG00000140937,OB,P55287
CDH11	ENST00000394156.3	9615	460	466	503	509	7mer-a1	NULL	cadherin 11, type 2, OB-cadherin (osteoblast)	1009	16:64947603-65004869	1	Yes	16q22.1	yes		aneurysmal bone cyst			M	Dom	TSG, fusion	T	USP6			1009,CAD11,CDH11,ENSG00000140937,OB,P55287
CDX2	ENST00000381020.7	9615	532	539	1129	1138	8mer	0	caudal type homeo box transcription factor 2	1045	13:27963115-27969006	1		13q12.3	yes		AML			L	Dom	TSG, fusion	T	ETV6			1045,CDX2,CDX3,ENSG00000165556,Q99626
COL1A1	ENST00000225964.5	9615	454	460	741	747	7mer-m8	0.53	collagen, type I, alpha 1	1277	17:50185502-50201513	1		17q21.31-q22	yes		DFSP, aneurysmal bone cyst			M	Dom	fusion	T	PDGFB, USP6	yes	Osteogenesis imperfecta	1277,COL1A1,ENSG00000108821,OI4,P02452
CPEB3	ENST00000412050.4	9598	1376	1383	2337	2352	8mer	0.83	cytoplasmic polyadenylation element binding protein 3	22849	10:92052212-92240350	2		10q23.32	yes		lung cancer			E		TSG	D				22849,CPEB3,ENSG00000107864,Q8NE35
CPEB3	ENST00000412050.4	9598	446	452	746	752	7mer-m8	0.8	cytoplasmic polyadenylation element binding protein 3	22849	10:92052212-92240350	2		10q23.32	yes		lung cancer			E		TSG	D				22849,CPEB3,ENSG00000107864,Q8NE35
CPEB3	ENST00000412050.4	9615	1376	1383	2337	2352	8mer	0.83	cytoplasmic polyadenylation element binding protein 3	22849	10:92052212-92240350	2		10q23.32	yes		lung cancer			E		TSG	D				22849,CPEB3,ENSG00000107864,Q8NE35
CPEB3	ENST00000412050.4	9615	451	457	746	752	7mer-m8	0.8	cytoplasmic polyadenylation element binding protein 3	22849	10:92052212-92240350	2		10q23.32	yes		lung cancer			E		TSG	D				22849,CPEB3,ENSG00000107864,Q8NE35
CREB3L2	ENST00000330387.6	9598	1253	1259	2915	2921	7mer-a1	0.83	cAMP responsive element binding protein 3-like 2	64764	7:137880476-138001705	1	Yes	7q34	yes		fibromyxoid sarcoma			M	Dom	oncogene, fusion	T	FUS			64764,BBF2H7,CREB3L2,ENSG00000182158,MGC131709,MGC71006,TCAG_1951439
CREB3L2	ENST00000330387.6	9615	1220	1226	2915	2921	7mer-a1	0.83	cAMP responsive element binding protein 3-like 2	64764	7:137880476-138001705	1	Yes	7q34	yes		fibromyxoid sarcoma			M	Dom	oncogene, fusion	T	FUS			64764,BBF2H7,CREB3L2,ENSG00000182158,MGC131709,MGC71006,TCAG_1951439
CXCR4	ENST00000409817.1	9598	401	407	1019	1026	7mer-m8	0.6	C-X-C motif chemokine receptor 4	7852	2:136114869-136115939	1	Yes	2q21	yes	yes	WM			L	Dom	oncogene	Mis, N, F				7852,CD184,CXCR4,D2S201E,ENSG00000121966,FB22,HM89,HSY3RR,LCR1,LESTR,NPY3R,NPYR,NPYRL,NPYY3R,P61073,WHIM,fusin
CXCR4	ENST00000409817.1	9615	428	434	1019	1026	7mer-m8	0.6	C-X-C motif chemokine receptor 4	7852	2:136114869-136115939	1	Yes	2q21	yes	yes	WM			L	Dom	oncogene	Mis, N, F				7852,CD184,CXCR4,D2S201E,ENSG00000121966,FB22,HM89,HSY3RR,LCR1,LESTR,NPY3R,NPYR,NPYRL,NPYY3R,P61073,WHIM,fusin
DCC	ENST00000442544.2	9598	487	493	870	876	7mer-m8	0.45	DCC netrin 1 receptor	1630	18:52340788-53530653	2		18q21.2	yes		CRC, melanoma, SCC			E			Mis, N, D				1630,CRC18,CRCR1,DCC,ENSG00000187323,P43146
DCC	ENST00000442544.2	9615	490	496	870	876	7mer-m8	0.45	DCC netrin 1 receptor	1630	18:52340788-53530653	2		18q21.2	yes		CRC, melanoma, SCC			E			Mis, N, D				1630,CRC18,CRCR1,DCC,ENSG00000187323,P43146
DCTN1	ENST00000361874.3	9598	275	281	488	494	7mer-m8	0.54	dynactin 1	1639	2:74361499-74380037	1		2p13	yes		inflammatory myofibroblastic tumour, Spitzoid tumour			M	Dom	fusion	T	ALK, ROS1	yes	Distal hereditary motor neuronopathy, susceptibility to amyotrophic lateral sclerosis, Perry syndrome	1639,DAP-150,DCTN1,DP-150,ENSG00000204843,P135,Q14203
DCTN1	ENST00000361874.3	9615	267	273	488	494	7mer-m8	0.54	dynactin 1	1639	2:74361499-74380037	1		2p13	yes		inflammatory myofibroblastic tumour, Spitzoid tumour			M	Dom	fusion	T	ALK, ROS1	yes	Distal hereditary motor neuronopathy, susceptibility to amyotrophic lateral sclerosis, Perry syndrome	1639,DAP-150,DCTN1,DP-150,ENSG00000204843,P135,Q14203
DDX3X	ENST00000399959.2	9598	999	1005	1653	1662	7mer-a1	0.77	DEAD-box helicase 3, X-linked	1654	X:41334253-41347719	1	Yes	Xp11.4	yes		CLL, medulloblastoma			L, O		TSG	Mis, N, F		yes	Mental retardation, X-linked 102	1654,DBX,DDX14,DDX3,DDX3X,ENSG00000215301,HLP2
DDX3X	ENST00000399959.2	9615	1291	1297	1653	1662	7mer-a1	0.77	DEAD-box helicase 3, X-linked	1654	X:41334253-41347719	1	Yes	Xp11.4	yes		CLL, medulloblastoma			L, O		TSG	Mis, N, F		yes	Mental retardation, X-linked 102	1654,DBX,DDX14,DDX3,DDX3X,ENSG00000215301,HLP2
DGCR8	ENST00000383024.2	9598	1483	1489	2615	2621	7mer-m8	0.85	DGCR8, microprocessor complex subunit	54487	22:20085964-20110108	2		22q11.21	yes		Wilms tumour			O		oncogene	Mis				54487,C22orf12,DGCR8,DGCRK6,ENSG00000128191,Gy1,Q8WYQ5
DGCR8	ENST00000383024.2	9615	1482	1488	2615	2621	7mer-m8	0.85	DGCR8, microprocessor complex subunit	54487	22:20085964-20110108	2		22q11.21	yes		Wilms tumour			O		oncogene	Mis				54487,C22orf12,DGCR8,DGCRK6,ENSG00000128191,Gy1,Q8WYQ5
DICER1	ENST00000541352.1	9598	1273	1279	2490	2496	7mer-m8	0.58	dicer 1, ribonuclease type III	23405	14:95090498-95133458	1		14q32.13	yes	yes	sex cord-stromal tumour, TGCT, embryonal rhabdomyosarcoma, pleuropulmonary blastoma, pituitary blastoma, Wilms tumour, thyroid cancer, other tumour types	pleuropulmonary blastoma	familial pleuropulmonary blastoma or DICER1 syndrome	E, M, O	Rec	TSG	Mis, F, N				23405,DICER1,Dicer,ENSG00000100697,HERNA,K12H4_8-LIKE,KIAA0928,Q9UPY3
DICER1	ENST00000541352.1	9615	1371	1377	2490	2496	7mer-m8	0.58	dicer 1, ribonuclease type III	23405	14:95090498-95133458	1		14q32.13	yes	yes	sex cord-stromal tumour, TGCT, embryonal rhabdomyosarcoma, pleuropulmonary blastoma, pituitary blastoma, Wilms tumour, thyroid cancer, other tumour types	pleuropulmonary blastoma	familial pleuropulmonary blastoma or DICER1 syndrome	E, M, O	Rec	TSG	Mis, F, N				23405,DICER1,Dicer,ENSG00000100697,HERNA,K12H4_8-LIKE,KIAA0928,Q9UPY3
DNAJB1	ENST00000254322.2	9598	893	899	1864	1872	7mer-m8	0.84	DnaJ heat shock protein family (Hsp40) member B1	3337	19:14515940-14518349	1		19p13.2	yes		fibrolamellar hepatocellular carcinoma			E	Dom	fusion	T	PRKACA			3337,DNAJB1,ENSG00000132002,HSPF1,Hdj1,Hsp40,P25685
DNAJB1	ENST00000254322.2	9615	1134	1140	1864	1872	7mer-m8	0.84	DnaJ heat shock protein family (Hsp40) member B1	3337	19:14515940-14518349	1		19p13.2	yes		fibrolamellar hepatocellular carcinoma			E	Dom	fusion	T	PRKACA			3337,DNAJB1,ENSG00000132002,HSPF1,Hdj1,Hsp40,P25685
EBF1	ENST00000313708.6	9598	2723	2729	5118	5124	7mer-a1	0.7	early B-cell factor 1	1879	5:158699111-159099478	1	Yes	5q34	yes		lipoma			M	Dom	TSG, fusion	T	HMGA2			1879,COE1,EBF,EBF1,ENSG00000164330,O/E-1,OLF1,Q9UH73
EBF1	ENST00000313708.6	9615	2696	2702	5118	5124	7mer-a1	0.7	early B-cell factor 1	1879	5:158699111-159099478	1	Yes	5q34	yes		lipoma			M	Dom	TSG, fusion	T	HMGA2			1879,COE1,EBF,EBF1,ENSG00000164330,O/E-1,OLF1,Q9UH73
ELL	ENST00000262809.4	9598	1115	1121	2873	2879	7mer-a1	0.65	ELL gene (11-19 lysine-rich leukemia gene)	8178	19:18444752-18522055	1	Yes	19p13.1	yes		AL			L	Dom	TSG, fusion	T	KMT2A			8178,C19orf17,ELL,ELL1,ENSG00000105656,Men,P55199
ELL	ENST00000262809.4	9615	1392	1398	2873	2879	7mer-a1	0.65	ELL gene (11-19 lysine-rich leukemia gene)	8178	19:18444752-18522055	1	Yes	19p13.1	yes		AL			L	Dom	TSG, fusion	T	KMT2A			8178,C19orf17,ELL,ELL1,ENSG00000105656,Men,P55199
EPAS1	ENST00000263734.3	9598	418	424	868	876	7mer-a1	0.81	endothelial PAS domain protein 1	2034	2:46297912-46384660	1	Yes	2p21-p16	yes		paraganglioma, pheochromocytoma, central nervous system hemangioblastomas			E, M	Dom	oncogene, TSG	Mis		yes	type 3 familial erythrocytosis	2034,ENSG00000116016,EPAS1,HIF2A,MOP2,PASD2,Q99814
EPAS1	ENST00000263734.3	9615	418	424	868	876	7mer-a1	0.81	endothelial PAS domain protein 1	2034	2:46297912-46384660	1	Yes	2p21-p16	yes		paraganglioma, pheochromocytoma, central nervous system hemangioblastomas			E, M	Dom	oncogene, TSG	Mis		yes	type 3 familial erythrocytosis	2034,ENSG00000116016,EPAS1,HIF2A,MOP2,PASD2,Q99814
EPHA7	ENST00000369303.4	9598	1430	1436	2574	2580	7mer-a1	0.75	EPH receptor A7	2045	6:93243426-93419341	2		6q16.1	yes		CRC, melanoma			E			Mis				2045,EHK3,ENSG00000135333,EPHA7,HEK11,Hek11,Q15375
EPHA7	ENST00000369303.4	9598	1735	1742	3001	3008	8mer	0.92	EPH receptor A7	2045	6:93243426-93419341	2		6q16.1	yes		CRC, melanoma			E			Mis				2045,EHK3,ENSG00000135333,EPHA7,HEK11,Hek11,Q15375
EPHA7	ENST00000369303.4	9615	1459	1465	2574	2580	7mer-a1	0.75	EPH receptor A7	2045	6:93243426-93419341	2		6q16.1	yes		CRC, melanoma			E			Mis				2045,EHK3,ENSG00000135333,EPHA7,HEK11,Hek11,Q15375
EPHA7	ENST00000369303.4	9615	1760	1767	3001	3008	8mer	0.92	EPH receptor A7	2045	6:93243426-93419341	2		6q16.1	yes		CRC, melanoma			E			Mis				2045,EHK3,ENSG00000135333,EPHA7,HEK11,Hek11,Q15375
ERG	ENST00000398905.1	9598	1228	1234	2722	2728	7mer-a1	0.82	v-ets erythroblastosis virus E26 oncogene like (avian)	2078	21:38383403-38575700	1	Yes	21q22.3	yes		Ewing sarcoma, prostate, AML			M, E, L	Dom	oncogene, fusion	T, A	EWSR1, TMPRSS2, ELF4, FUS, HERPUD1, NDRG1			2078,ERG,P11308
ERG	ENST00000398905.1	9615	1300	1306	2722	2728	7mer-a1	0.82	v-ets erythroblastosis virus E26 oncogene like (avian)	2078	21:38383403-38575700	1	Yes	21q22.3	yes		Ewing sarcoma, prostate, AML			M, E, L	Dom	oncogene, fusion	T, A	EWSR1, TMPRSS2, ELF4, FUS, HERPUD1, NDRG1			2078,ERG,P11308
EXT1	ENST00000378204.2	9598	5132	5139	9455	9462	8mer	0.95	multiple exostoses type 1 gene	2131	8:117799712-118111046	1		8q24.11-q24.13		yes		exostoses, osteosarcoma	multiple exostoses type 1	M	Rec	TSG, fusion	Mis, N, F, S				2131,ENSG00000182197,EXT,EXT1,Q16394,ttv
EXT1	ENST00000378204.2	9615	4642	4649	9455	9462	8mer	0.95	multiple exostoses type 1 gene	2131	8:117799712-118111046	1		8q24.11-q24.13		yes		exostoses, osteosarcoma	multiple exostoses type 1	M	Rec	TSG, fusion	Mis, N, F, S				2131,ENSG00000182197,EXT,EXT1,Q16394,ttv
FAM135B	ENST00000395297.1	9598	870	876	1576	1582	7mer-a1	0.78	family with sequence similarity 135 member B	51059	8:138132593-138367983	2		8q24.23	yes		SCLC			E			Mis				51059,C8ORFK32,ENSG00000147724,FAM135B,MGC126009,MGC126010,MGC33221,Q49AJ0
FAM135B	ENST00000395297.1	9615	882	888	1576	1582	7mer-a1	0.78	family with sequence similarity 135 member B	51059	8:138132593-138367983	2		8q24.23	yes		SCLC			E			Mis				51059,C8ORFK32,ENSG00000147724,FAM135B,MGC126009,MGC126010,MGC33221,Q49AJ0
FAM46C	ENST00000369448.3	9598	581	587	1029	1035	7mer-m8	0.73	family with sequence similarity 46, member C	54855	1:117622869-117624044	1		1p12	yes		MM			L	Rec	TSG	Mis, F, O				54855,ENSG00000183508,FAM46C,FLJ20202,Q5VWP2
FAM46C	ENST00000369448.3	9615	554	560	1029	1035	7mer-m8	0.73	family with sequence similarity 46, member C	54855	1:117622869-117624044	1		1p12	yes		MM			L	Rec	TSG	Mis, F, O				54855,ENSG00000183508,FAM46C,FLJ20202,Q5VWP2
FOXO1	ENST00000379561.5	9598	69	75	98	110	7mer-a1	0.68	forkhead box O1	2308	13:40555680-40666212	1		13q14.1	yes		alveolar rhabdomyosarcoma			M	Dom	oncogene, TSG, fusion	T	PAX3, PAX7			2308,ENSG00000150907,FKH1,FKHR,FOXO1,FOXO1A,Q12778
FOXO1	ENST00000379561.5	9615	73	79	98	110	7mer-a1	0.68	forkhead box O1	2308	13:40555680-40666212	1		13q14.1	yes		alveolar rhabdomyosarcoma			M	Dom	oncogene, TSG, fusion	T	PAX3, PAX7			2308,ENSG00000150907,FKH1,FKHR,FOXO1,FOXO1A,Q12778
FOXO3	ENST00000343882.6	9598	3178	3184	6313	6319	7mer-m8	0.86	forkhead box O3	2309	6:108561209-108664855	1		6q21	yes		AL			L	Dom	oncogene, TSG, fusion	T	KMT2A			2309,AF6q21,DKFZp781A0677,ENSG00000118689,FKHRL1,FKHRL1P2,FOXO2,FOXO3,FOXO3A,MGC12739,MGC31925,O43524
FOXO3	ENST00000343882.6	9615	3140	3146	6313	6319	7mer-m8	0.86	forkhead box O3	2309	6:108561209-108664855	1		6q21	yes		AL			L	Dom	oncogene, TSG, fusion	T	KMT2A			2309,AF6q21,DKFZp781A0677,ENSG00000118689,FKHRL1,FKHRL1P2,FOXO2,FOXO3,FOXO3A,MGC12739,MGC31925,O43524
FOXP1	ENST00000318789.4	9598	1713	1720	3539	3546	8mer	0.92	forkhead box P1	27086	3:70959247-71198381	1		3p14.1	yes		ALL			L	Dom	oncogene, fusion	T	PAX5			12CC4,27086,ENSG00000114861,FLJ23741,FOXP1,HSPC215,MGC12942,MGC88572,MGC99551,QRF1,hFKH1B
FOXP1	ENST00000318789.4	9598	1904	1910	3768	3774	7mer-m8	0.84	forkhead box P1	27086	3:70959247-71198381	1		3p14.1	yes		ALL			L	Dom	oncogene, fusion	T	PAX5			12CC4,27086,ENSG00000114861,FLJ23741,FOXP1,HSPC215,MGC12942,MGC88572,MGC99551,QRF1,hFKH1B
FOXP1	ENST00000318789.4	9615	1715	1722	3539	3546	8mer	0.92	forkhead box P1	27086	3:70959247-71198381	1		3p14.1	yes		ALL			L	Dom	oncogene, fusion	T	PAX5			12CC4,27086,ENSG00000114861,FLJ23741,FOXP1,HSPC215,MGC12942,MGC88572,MGC99551,QRF1,hFKH1B
FOXP1	ENST00000318789.4	9615	1912	1918	3768	3774	7mer-m8	0.84	forkhead box P1	27086	3:70959247-71198381	1		3p14.1	yes		ALL			L	Dom	oncogene, fusion	T	PAX5			12CC4,27086,ENSG00000114861,FLJ23741,FOXP1,HSPC215,MGC12942,MGC88572,MGC99551,QRF1,hFKH1B
FSTL3	ENST00000166139.4	9615	773	780	3060	3071	8mer	0.58	follistatin-like 3 (secreted glycoprotein)	10272	19:676425-681709	1		19p13	yes		B-CLL			L	Dom	oncogene, fusion	T	CCND1			10272,ENSG00000070404,FLRG,FSTL3,O95633
GOPC	ENST00000368498.2	9598	236	242	398	405	7mer-m8	0.91	golgi associated PDZ and coiled-coil motif containing	57120	6:117563254-117602288	1		6q21	yes		glioblastoma, cholangiocarcinoma, borderline ovarian			E, O	Dom	fusion	T	ROS1			57120,CAL,ENSG00000047932,FIG,GOPC,GOPC1,Q9HD26,dJ94G16_2 PIST
GOPC	ENST00000368498.2	9615	236	242	398	405	7mer-m8	0.91	golgi associated PDZ and coiled-coil motif containing	57120	6:117563254-117602288	1		6q21	yes		glioblastoma, cholangiocarcinoma, borderline ovarian			E, O	Dom	fusion	T	ROS1			57120,CAL,ENSG00000047932,FIG,GOPC,GOPC1,Q9HD26,dJ94G16_2 PIST
GRIN2A	ENST00000562109.1	9615	5520	5527	10364	10371	8mer	0.81	glutamate receptor, ionotropic, N-methyl D-aspartate 2A	2903	16:9763149-10180411	1		16p13.2	yes		melanoma, colorectal carcinoma, gastric carcinoma, lung carcinoma			E	Rec	TSG	Mis, N, F, O		yes	Focal epilepsy and speech disorder with or without mental retardation	2903,ENSG00000183454,GRIN2A,NMDAR2A,NR2A,Q12879
H3F3B	ENST00000591890.1	9598	75	81	75	81	7mer-a1	NULL	H3 histone, family 3B (H3.3B)	3021	17:75778595-75779174	1		17q25.1	yes		chondroblastoma			M	Dom	oncogene	Mis				3021,ENSG00000132475,H3F3,H3F3B,H3_3A,H3_3B,MGC87782,MGC87783,P84243
H3F3B	ENST00000591890.1	9615	75	81	75	81	7mer-a1	NULL	H3 histone, family 3B (H3.3B)	3021	17:75778595-75779174	1		17q25.1	yes		chondroblastoma			M	Dom	oncogene	Mis				3021,ENSG00000132475,H3F3,H3F3B,H3_3A,H3_3B,MGC87782,MGC87783,P84243
HMGA2	ENST00000403681.2	9598	510	517	855	862	8mer	0.87	high mobility group AT-hook 2 (HMGIC)	8091	12:65825271-65963292	1		12q15	yes		lipoma, leiomyoma, pleomorphic salivary gland adenoma			M	Dom	oncogene, fusion	T	LHFP, RAD51B, LPP, COX6C, ACKR3, NFIB, ALDH2, CCNB1IP1, EBF1, WIF1, FHIT			8091,BABL,ENSG00000149948,HMGA2,HMGI-C,HMGIC,LIPO
HMGA2	ENST00000403681.2	9615	535	542	855	862	8mer	0.87	high mobility group AT-hook 2 (HMGIC)	8091	12:65825271-65963292	1		12q15	yes		lipoma, leiomyoma, pleomorphic salivary gland adenoma			M	Dom	oncogene, fusion	T	LHFP, RAD51B, LPP, COX6C, ACKR3, NFIB, ALDH2, CCNB1IP1, EBF1, WIF1, FHIT			8091,BABL,ENSG00000149948,HMGA2,HMGI-C,HMGIC,LIPO
HOOK3	ENST00000307602.4	9598	7544	7550	13734	13740	7mer-m8	0.36	hook homolog 3	84376	8:42897132-43018498	1		8p11.21	yes		papillary thyroid			E	Dom	fusion	T	RET			84376,ENSG00000168172,HOOK3,Q86VS8
HOOK3	ENST00000307602.4	9598	8865	8871	15962	15968	7mer-a1	0.58	hook homolog 3	84376	8:42897132-43018498	1		8p11.21	yes		papillary thyroid			E	Dom	fusion	T	RET			84376,ENSG00000168172,HOOK3,Q86VS8
HOOK3	ENST00000307602.4	9615	5314	5320	13734	13740	7mer-m8	0.36	hook homolog 3	84376	8:42897132-43018498	1		8p11.21	yes		papillary thyroid			E	Dom	fusion	T	RET			84376,ENSG00000168172,HOOK3,Q86VS8
HOOK3	ENST00000307602.4	9615	6265	6271	15962	15968	7mer-a1	0.58	hook homolog 3	84376	8:42897132-43018498	1		8p11.21	yes		papillary thyroid			E	Dom	fusion	T	RET			84376,ENSG00000168172,HOOK3,Q86VS8
HOXA11	ENST00000006015.3	9598	1098	1104	1962	1968	7mer-m8	0.92	homeo box A11	3207	7:27182796-27185144	1	Yes	7p15-p14.2	yes		CML			L	Dom	oncogene, TSG, fusion	T	NUP98			3207,ENSG00000005073,HOX1,HOX1I,HOXA11,P31270
HOXA11	ENST00000006015.3	9615	1051	1057	1962	1968	7mer-m8	0.92	homeo box A11	3207	7:27182796-27185144	1	Yes	7p15-p14.2	yes		CML			L	Dom	oncogene, TSG, fusion	T	NUP98			3207,ENSG00000005073,HOX1,HOX1I,HOXA11,P31270
HSP90AA1	ENST00000216281.8	9598	511	517	1116	1127	7mer-a1	0.74	heat shock protein 90kDa alpha (cytosolic), class A member 1	3320	14:102081712-102139404	1		14q32.33	yes		NHL			L	Dom	fusion	T	BCL6			3320,ENSG00000080824,FLJ31884,HSP86,HSP90A,HSP90AA1,HSP90N,HSPC1,HSPCA,HSPCAL1,HSPCAL4,HSPN,Hsp89,Hsp90,LAP2,P07900
HSP90AA1	ENST00000216281.8	9615	514	520	1116	1127	7mer-a1	0.74	heat shock protein 90kDa alpha (cytosolic), class A member 1	3320	14:102081712-102139404	1		14q32.33	yes		NHL			L	Dom	fusion	T	BCL6			3320,ENSG00000080824,FLJ31884,HSP86,HSP90A,HSP90AA1,HSP90N,HSPC1,HSPCA,HSPCAL1,HSPCAL4,HSPN,Hsp89,Hsp90,LAP2,P07900
IGF2BP2	ENST00000382199.2	9598	95	102	156	163	8mer	0.87	insulin like growth factor 2 mRNA binding protein 2	10644	3:185645531-185824960	2		3q27.2	yes		lymphoma			L		TSG	D		yes	Diabetes mellitus, noninsulin-dependent, susceptibility	10644,ENSG00000073792,IGF2BP2,IMP-2,IMP2,VICKZ2,p62
IGF2BP2	ENST00000382199.2	9615	96	103	156	163	8mer	0.87	insulin like growth factor 2 mRNA binding protein 2	10644	3:185645531-185824960	2		3q27.2	yes		lymphoma			L		TSG	D		yes	Diabetes mellitus, noninsulin-dependent, susceptibility	10644,ENSG00000073792,IGF2BP2,IMP-2,IMP2,VICKZ2,p62
IL6ST	ENST00000381287.4	9598	228	234	268	274	7mer-a1	NULL	interleukin 6 signal transducer (gp130, oncostatin M receptor)	3572	5:55941082-55976278	1	Yes	5q11	yes		hepatocellular carcinoma			E	Dom	oncogene	O				3572,CD130,CDw130,ENSG00000134352,GP130,GP130-RAPS,IL6R-beta,IL6ST,P40189
IL6ST	ENST00000381287.4	9615	228	234	268	274	7mer-a1	NULL	interleukin 6 signal transducer (gp130, oncostatin M receptor)	3572	5:55941082-55976278	1	Yes	5q11	yes		hepatocellular carcinoma			E	Dom	oncogene	O				3572,CD130,CDw130,ENSG00000134352,GP130,GP130-RAPS,IL6R-beta,IL6ST,P40189
KDM5A	ENST00000399788.2	9598	97	103	131	137	7mer-a1	0.83	lysine (K)-specific demethylase 5A, JARID1A	5927	12:285456-389091	1		12p11	yes		AML			L	Dom	oncogene, fusion	T	NUP98			5927,ENSG00000073614,JARID1A,KDM5A,RBBP2
KDM5A	ENST00000399788.2	9615	92	98	131	137	7mer-a1	0.83	lysine (K)-specific demethylase 5A, JARID1A	5927	12:285456-389091	1		12p11	yes		AML			L	Dom	oncogene, fusion	T	NUP98			5927,ENSG00000073614,JARID1A,KDM5A,RBBP2
KIAA1549	ENST00000440172.1	9598	2535	2542	4247	4429	8mer	0.8	KIAA1549	57670	7:138837906-138919418	2		7q34	yes		pilocytic astrocytoma			O	Dom	fusion	T	BRAF			57670,ENSG00000122778,KIAA1549
KIAA1549	ENST00000440172.1	9615	2126	2133	4247	4429	8mer	0.8	KIAA1549	57670	7:138837906-138919418	2		7q34	yes		pilocytic astrocytoma			O	Dom	fusion	T	BRAF			57670,ENSG00000122778,KIAA1549
KIAA1598	ENST00000260777.10	9598	89	96	98	105	8mer	NULL	KIAA1598	57698	10:116886555-117005079	2		10q25.3	yes		Spitzoid tumour			E	Dom	fusion	T	ROS1			57698,DKFZp686A0439,ENSG00000187164,KIAA1598,MGC40476,shootin-1,shootin1
KIAA1598	ENST00000260777.10	9615	89	96	98	105	8mer	NULL	KIAA1598	57698	10:116886555-117005079	2		10q25.3	yes		Spitzoid tumour			E	Dom	fusion	T	ROS1			57698,DKFZp686A0439,ENSG00000187164,KIAA1598,MGC40476,shootin-1,shootin1
KNSTRN	ENST00000608100.1	9598	1740	1746	2700	2706	7mer-m8	0.5	kinetochore localized astrin/SPAG5 binding protein	90417	15:40382836-40393597	2		15q15.1	yes		SCC			E		oncogene	Mis				90417,C15orf23,ENSG00000128944,FLJ14502,HSD11,MGC141728,MGC141729,Q9Y448,TRAF4AF1
KNSTRN	ENST00000608100.1	9615	933	939	2700	2706	7mer-m8	0.5	kinetochore localized astrin/SPAG5 binding protein	90417	15:40382836-40393597	2		15q15.1	yes		SCC			E		oncogene	Mis				90417,C15orf23,ENSG00000128944,FLJ14502,HSD11,MGC141728,MGC141729,Q9Y448,TRAF4AF1
LASP1	ENST00000318008.6	9598	2117	2123	4793	4803	7mer-m8	0.57	LIM and SH3 protein 1	3927	17:38870190-38918778	1		17q11-q21.3	yes		AML			L	Dom	fusion	T	KMT2A			3927,ENSG00000002834,LASP1,Lasp-1,MLN50,Q14847
LHFP	ENST00000379589.3	9598	222	228	388	398	7mer-m8	0.36	lipoma HMGIC fusion partner	10186	13:39343936-39601216	2		13q12	yes		lipoma			M	Dom	fusion	T	HMGA2			10186,ENSG00000183722,LHFP,MGC22429
LHFP	ENST00000379589.3	9615	216	222	388	398	7mer-m8	0.36	lipoma HMGIC fusion partner	10186	13:39343936-39601216	2		13q12	yes		lipoma			M	Dom	fusion	T	HMGA2			10186,ENSG00000183722,LHFP,MGC22429
LIFR	ENST00000263409.4	9598	240	246	380	386	7mer-a1	0.8	leukemia inhibitory factor receptor	3977	5:38481595-38530647	1	Yes	5p13-p12	yes		salivary adenoma			E	Dom	fusion	T	PLAG1			3977,CD118,ENSG00000113594,LIFR,SJS2,STWS,SWS
LIFR	ENST00000263409.4	9615	239	245	380	386	7mer-a1	0.8	leukemia inhibitory factor receptor	3977	5:38481595-38530647	1	Yes	5p13-p12	yes		salivary adenoma			E	Dom	fusion	T	PLAG1			3977,CD118,ENSG00000113594,LIFR,SJS2,STWS,SWS
LPP	ENST00000312675.4	9598	2485	2491	4803	4809	7mer-m8	0.86	LIM domain containing preferred translocation partner in lipoma	4026	3:188406122-188874480	1		3q28	yes		lipoma, leukaemia			L, M	Dom	oncogene, fusion	T	HMGA2, KMT2A, C12orf9			4026,ENSG00000145012,LPP,Q93052
LPP	ENST00000312675.4	9615	2552	2559	4803	4810	8mer	0.91	LIM domain containing preferred translocation partner in lipoma	4026	3:188406122-188874480	1		3q28	yes		lipoma, leukaemia			L, M	Dom	oncogene, fusion	T	HMGA2, KMT2A, C12orf9			4026,ENSG00000145012,LPP,Q93052
LSM14A	ENST00000433627.5	9598	1374	1380	2425	2431	7mer-a1	0.68	LSM14A, SCD6 homolog A (S. cerevisiae)	26065	19:34172643-34227388	2		19q13.11	yes		Spitzoid tumour			E	Dom	fusion	T	BRAF			26065,C19orf13,DKFZP434D1335,ENSG00000105216,FAM61A,LSM14A,RAP55
LSM14A	ENST00000433627.5	9598	690	696	1155	1161	7mer-a1	0.71	LSM14A, SCD6 homolog A (S. cerevisiae)	26065	19:34172643-34227388	2		19q13.11	yes		Spitzoid tumour			E	Dom	fusion	T	BRAF			26065,C19orf13,DKFZP434D1335,ENSG00000105216,FAM61A,LSM14A,RAP55
LSM14A	ENST00000433627.5	9615	1377	1383	2425	2431	7mer-a1	0.68	LSM14A, SCD6 homolog A (S. cerevisiae)	26065	19:34172643-34227388	2		19q13.11	yes		Spitzoid tumour			E	Dom	fusion	T	BRAF			26065,C19orf13,DKFZP434D1335,ENSG00000105216,FAM61A,LSM14A,RAP55
LSM14A	ENST00000433627.5	9615	674	680	1155	1161	7mer-a1	0.71	LSM14A, SCD6 homolog A (S. cerevisiae)	26065	19:34172643-34227388	2		19q13.11	yes		Spitzoid tumour			E	Dom	fusion	T	BRAF			26065,C19orf13,DKFZP434D1335,ENSG00000105216,FAM61A,LSM14A,RAP55
MAF	ENST00000393350.1	9598	1740	1746	3738	3746	7mer-m8	0.83	v-maf musculoaponeurotic fibrosarcoma oncogene homolog	4094	16:79594460-79599902	1		16q22-q23	yes		MM			L	Dom	oncogene, fusion	T	IGH			4094,ENSG00000178573,MAF,MGC71685
MAF	ENST00000393350.1	9615	1760	1766	3738	3746	7mer-m8	0.83	v-maf musculoaponeurotic fibrosarcoma oncogene homolog	4094	16:79594460-79599902	1		16q22-q23	yes		MM			L	Dom	oncogene, fusion	T	IGH			4094,ENSG00000178573,MAF,MGC71685
MAML2	ENST00000524717.1	9598	2387	2394	3854	3861	8mer	0.85	mastermind-like 2 (Drosophila)	84441	11:95978948-96341895	1		11q22-q23	yes		salivary gland mucoepidermoid			E	Dom	oncogene, fusion	T	CRTC3, CRTC1			84441,DKFZp686N0150,ENSG00000184384,KIAA1819,MAM-3,MAM2,MAM3,MAML2,MLL-MAML2,Q8IZL2
MAML2	ENST00000524717.1	9615	2373	2380	3854	3861	8mer	0.85	mastermind-like 2 (Drosophila)	84441	11:95978948-96341895	1		11q22-q23	yes		salivary gland mucoepidermoid			E	Dom	oncogene, fusion	T	CRTC3, CRTC1			84441,DKFZp686N0150,ENSG00000184384,KIAA1819,MAM-3,MAM2,MAM3,MAML2,MLL-MAML2,Q8IZL2
MAP2K2	ENST00000262948.5	9598	1526	1533	3338	3347	8mer	0	mitogen-activated protein kinase kinase 2	5605	19:4090598-4123875	1		19p13.3	yes		NSCLC, melanoma			E	Dom	oncogene	Mis		yes	Cardiofaciocutaneous syndrome	5605,ENSG00000126934,MAP2K2,MAPKK2,MEK2,MKK2,P36507,PRKMK2
MAP2K2	ENST00000262948.5	9615	924	931	3338	3347	8mer	0	mitogen-activated protein kinase kinase 2	5605	19:4090598-4123875	1		19p13.3	yes		NSCLC, melanoma			E	Dom	oncogene	Mis		yes	Cardiofaciocutaneous syndrome	5605,ENSG00000126934,MAP2K2,MAPKK2,MEK2,MKK2,P36507,PRKMK2
MAP3K1	ENST00000399503.3	9598	2179	2185	4777	4783	7mer-m8	0.8	mitogen-activated protein kinase kinase kinase 1, E3 ubiquitin protein ligase	4214	5:56152434-56189507	1		5q11.2	yes		luminal A breast			E	Rec	oncogene, TSG	N, F, Mis, O, S		yes	46,XY sex reversal 6
MAP3K1	ENST00000399503.3	9615	2171	2177	4777	4783	7mer-m8	0.8	mitogen-activated protein kinase kinase kinase 1, E3 ubiquitin protein ligase	4214	5:56152434-56189507	1		5q11.2	yes		luminal A breast			E	Rec	oncogene, TSG	N, F, Mis, O, S		yes	46,XY sex reversal 6
MLLT3	ENST00000380338.4	9598	1747	1753	3297	3303	7mer-a1	0.82	myeloid/lymphoid or mixed-lineage leukemia (trithorax homolog, Drosophila); translocated to, 3 (AF9)	4300	9:20346443-20622256	1		9p22	yes		ALL			L	Dom	fusion	T	KMT2A			4300,AF-9,AF9,ENSG00000171843,MLLT3,P42568,YEATS3
MLLT3	ENST00000380338.4	9615	1748	1754	3297	3303	7mer-a1	0.82	myeloid/lymphoid or mixed-lineage leukemia (trithorax homolog, Drosophila); translocated to, 3 (AF9)	4300	9:20346443-20622256	1		9p22	yes		ALL			L	Dom	fusion	T	KMT2A			4300,AF-9,AF9,ENSG00000171843,MLLT3,P42568,YEATS3
MYH11	ENST00000452625.2	9615	124	130	146	152	7mer-m8	NULL	myosin, heavy polypeptide 11, smooth muscle	4629	16:15708811-15838252	1		16p13.13-p13.12	yes		AML			L	Dom	fusion	T	CBFB			4629,ENSG00000133392,MYH11
MYH9	ENST00000216181.5	9615	191	198	509	516	8mer	0.89	myosin, heavy polypeptide 9, non-muscle	4627	22:36282668-36349236	1		22q13.1	yes		ALCL			L	Dom	TSG, fusion	T	ALK	yes	Deafness, autosomal dominant 17, Epstein syndrome, Fechtner syndrome, May-Hegglin anomaly, Sebastian syndrome	4627,DFNA17,ENSG00000100345,MYH9,P35579
NCOA2	ENST00000452400.2	9598	3022	3028	5437	5443	7mer-a1	0.77	nuclear receptor coactivator 2 (TIF2)	10499	8:70113632-70216745	1		8q13.1	yes		AML, chondrosarcoma, rhabdomyosarcoma			L, M	Dom	oncogene, fusion	T	KAT6A, HEY1, NCOA2			10499,ENSG00000140396,MGC138808,NCOA2,NCoA-2,TIF2
NCOA2	ENST00000452400.2	9615	3041	3047	5437	5443	7mer-a1	0.77	nuclear receptor coactivator 2 (TIF2)	10499	8:70113632-70216745	1		8q13.1	yes		AML, chondrosarcoma, rhabdomyosarcoma			L, M	Dom	oncogene, fusion	T	KAT6A, HEY1, NCOA2			10499,ENSG00000140396,MGC138808,NCOA2,NCoA-2,TIF2
NCOR2	ENST00000405201.1	9598	375	381	1100	1106	7mer-m8	0.56	nuclear receptor corepressor 2	9612	12:124325402-124495251	1	Yes	12q24	yes		prostate			E	Dom	TSG	Mis, F, N, O				9612,CTG26,ENSG00000196498,NCOR2,SMRT,SMRTE,SMRTE-tau,TNRC14,TRAC-1,TRAC1
NCOR2	ENST00000405201.1	9615	362	368	1100	1106	7mer-m8	0.56	nuclear receptor corepressor 2	9612	12:124325402-124495251	1	Yes	12q24	yes		prostate			E	Dom	TSG	Mis, F, N, O				9612,CTG26,ENSG00000196498,NCOR2,SMRT,SMRTE,SMRTE-tau,TNRC14,TRAC-1,TRAC1
NDRG1	ENST00000323851.7	9598	197	203	376	382	7mer-m8	0.73	N-myc downstream regulated 1	10397	8:133238878-133284311	1	Yes	8q24.3	yes		prostate			E	Dom	TSG, fusion	T	ERG			10397,CAP43,CMT4D,ENSG00000104419,GC4,HMSNL,NDR1,NDRG1,NMSL,PROXY1,Q92597,RIT42,RTP,TARG1,TDD5
NDRG1	ENST00000323851.7	9615	191	197	376	382	7mer-m8	0.73	N-myc downstream regulated 1	10397	8:133238878-133284311	1	Yes	8q24.3	yes		prostate			E	Dom	TSG, fusion	T	ERG			10397,CAP43,CMT4D,ENSG00000104419,GC4,HMSNL,NDR1,NDRG1,NMSL,PROXY1,Q92597,RIT42,RTP,TARG1,TDD5
NFIB	ENST00000397575.3	9598	1855	1861	3119	3125	7mer-m8	0.83	nuclear factor I/B	4781	9:14088309-14313511	1		9p24.1	yes		adenoid cystic carcinoma, lipoma			E	Dom	fusion	T	MYB, HGMA2			4781,ENSG00000147862,NFI-RED,NFIB,NFIB2,NFIB3,RP11-280O24_2
NFIB	ENST00000397575.3	9615	1851	1857	3119	3125	7mer-m8	0.83	nuclear factor I/B	4781	9:14088309-14313511	1		9p24.1	yes		adenoid cystic carcinoma, lipoma			E	Dom	fusion	T	MYB, HGMA2			4781,ENSG00000147862,NFI-RED,NFIB,NFIB2,NFIB3,RP11-280O24_2
NOTCH2	ENST00000256646.2	9598	2912	2918	5124	5141	7mer-m8	0.9	Notch homolog 2	4853	1:119915306-120069406	1		1p13-p11	yes		marginal zone lymphoma, DLBCL, bladder			L, E	Dom/Rec	oncogene, TSG	N, F, Mis		yes	Hajdu-Cheney syndrome, serpentine fibula-polycystic kidney syndrome	4853,AGS2,ENSG00000134250,NOTCH2,Q04721,hN2
NOTCH2	ENST00000256646.2	9615	2840	2846	5124	5141	7mer-m8	0.9	Notch homolog 2	4853	1:119915306-120069406	1		1p13-p11	yes		marginal zone lymphoma, DLBCL, bladder			L, E	Dom/Rec	oncogene, TSG	N, F, Mis		yes	Hajdu-Cheney syndrome, serpentine fibula-polycystic kidney syndrome	4853,AGS2,ENSG00000134250,NOTCH2,Q04721,hN2
NPM1	ENST00000393820.2	9598	31	37	34	40	7mer-a1	0.76	nucleophosmin (nucleolar phosphoprotein B23, numatrin)	4869	5:171387949-171410565	1		5q35	yes		NHL, APL, AML			L	Dom	oncogene, fusion	T, F	ALK, RARA, MLF1			4869,B23,ENSG00000181163,MGC104254,NPM,NPM1,P06748
PAX5	ENST00000358127.4	9598	6917	6923	10987	10993	7mer-a1	0.83	paired box gene 5 (B-cell lineage specific activator protein)	5079	9:36840560-37034031	1	Yes	9p13	yes		NHL, ALL, B-ALL			L	Dom	oncogene, TSG, fusion	T, Mis, D, F, S	IGH, ETV6, PML, FOXP1, ZNF521, ELN			5079,BSAP,ENSG00000196092,PAX5,Q02548
PAX5	ENST00000358127.4	9615	6673	6679	10987	10993	7mer-a1	0.83	paired box gene 5 (B-cell lineage specific activator protein)	5079	9:36840560-37034031	1	Yes	9p13	yes		NHL, ALL, B-ALL			L	Dom	oncogene, TSG, fusion	T, Mis, D, F, S	IGH, ETV6, PML, FOXP1, ZNF521, ELN			5079,BSAP,ENSG00000196092,PAX5,Q02548
PBRM1	ENST00000356770.4	9598	1821	1828	3713	3720	8mer	0.94	polybromo 1	55193	3:52548063-52679711	1		3p21	yes		clear cell renal carcinoma, breast			E	Rec	TSG	Mis, N, F, S, D, O				55193,BAF180,MGC156155,MGC156156,PB1,PBRM1
PBRM1	ENST00000356770.4	9615	1789	1796	3713	3720	8mer	0.94	polybromo 1	55193	3:52548063-52679711	1		3p21	yes		clear cell renal carcinoma, breast			E	Rec	TSG	Mis, N, F, S, D, O				55193,BAF180,MGC156155,MGC156156,PB1,PBRM1
PCM1	ENST00000524226.1	9615	855	861	1757	1763	7mer-m8	0.43	pericentriolar material 1 (PTC4)	5108	8:17935611-18027662	1		8p22-p21.3	yes		papillary thyroid, CML, MPN			E, L	Dom	fusion	T	RET, JAK2			5108,ENSG00000078674,PCM1,PTC4,Q15154
PDGFRB	ENST00000261799.4	9598	1764	1771	2975	2982	8mer	0.95	platelet-derived growth factor receptor, beta polypeptide	5159	5:150115763-150137047	1		5q31-q32	yes		MPN, AML, CMML, CML			L	Dom	oncogene, fusion	T	ETV6, TRIP11, HIP1, RABEP1, H4, NIN, SPECC1, PDE4DIP			5159,CD140B,CD140b,ENSG00000113721,JTK12,P09619,PDGF-R-beta,PDGFR,PDGFR1,PDGFRB
PDGFRB	ENST00000261799.4	9615	1636	1643	2975	2982	8mer	0.95	platelet-derived growth factor receptor, beta polypeptide	5159	5:150115763-150137047	1		5q31-q32	yes		MPN, AML, CMML, CML			L	Dom	oncogene, fusion	T	ETV6, TRIP11, HIP1, RABEP1, H4, NIN, SPECC1, PDE4DIP			5159,CD140B,CD140b,ENSG00000113721,JTK12,P09619,PDGF-R-beta,PDGFR,PDGFR1,PDGFRB
PIK3CB	ENST00000477593.1	9598	1199	1205	2833	2843	7mer-a1	0.82	phosphatidylinositol-4,5-bisphosphate 3-kinase catalytic subunit beta	5291	3:138655389-138759343	1		3q22.3	yes		SCC, NSCLC			E		oncogene	Mis				5291,DKFZp779K1237,ENSG00000051382,MGC133043,P42338,PI3K,PI3Kbeta,PIK3C1,PIK3CB,p110-BETA
PIK3CB	ENST00000477593.1	9615	1185	1191	2833	2843	7mer-a1	0.82	phosphatidylinositol-4,5-bisphosphate 3-kinase catalytic subunit beta	5291	3:138655389-138759343	1		3q22.3	yes		SCC, NSCLC			E		oncogene	Mis				5291,DKFZp779K1237,ENSG00000051382,MGC133043,P42338,PI3K,PI3Kbeta,PIK3C1,PIK3CB,p110-BETA
PLAG1	ENST00000316981.3	9598	5170	5176	9187	9194	7mer-a1	0.64	pleiomorphic adenoma gene 1	5324	8:56166243-56168269	1		8q12	yes		salivary adenoma, lipoblastoma			E	Dom	oncogene, fusion	T	TCEA1, LIFR, CTNNB1, CHCHD7, COL1A2, HAS2			5324,ENSG00000181690,PLAG1
PLAG1	ENST00000316981.3	9615	5069	5075	9187	9194	7mer-a1	0.64	pleiomorphic adenoma gene 1	5324	8:56166243-56168269	1		8q12	yes		salivary adenoma, lipoblastoma			E	Dom	oncogene, fusion	T	TCEA1, LIFR, CTNNB1, CHCHD7, COL1A2, HAS2			5324,ENSG00000181690,PLAG1
PRDM1	ENST00000369089.3	9598	1446	1452	3239	3249	7mer-a1	0.68	PR domain containing 1, with ZNF domain	639	6:106088267-106107486	1		6q21	yes		DLBCL			L	Rec	TSG	D, N, Mis, F, S				639,BLIMP1,ENSG00000057657,MGC118922,MGC118923,MGC118924,MGC118925,O75626,PRDI-BF1,PRDM1,RP1-134E15_1
PRDM1	ENST00000369089.3	9598	2094	2100	5404	5410	7mer-m8	0.77	PR domain containing 1, with ZNF domain	639	6:106088267-106107486	1		6q21	yes		DLBCL			L	Rec	TSG	D, N, Mis, F, S				639,BLIMP1,ENSG00000057657,MGC118922,MGC118923,MGC118924,MGC118925,O75626,PRDI-BF1,PRDM1,RP1-134E15_1
PRDM1	ENST00000369089.3	9598	2304	2310	5851	5857	7mer-m8	0.81	PR domain containing 1, with ZNF domain	639	6:106088267-106107486	1		6q21	yes		DLBCL			L	Rec	TSG	D, N, Mis, F, S				639,BLIMP1,ENSG00000057657,MGC118922,MGC118923,MGC118924,MGC118925,O75626,PRDI-BF1,PRDM1,RP1-134E15_1
PRDM1	ENST00000369089.3	9615	1432	1438	3239	3249	7mer-a1	0.68	PR domain containing 1, with ZNF domain	639	6:106088267-106107486	1		6q21	yes		DLBCL			L	Rec	TSG	D, N, Mis, F, S				639,BLIMP1,ENSG00000057657,MGC118922,MGC118923,MGC118924,MGC118925,O75626,PRDI-BF1,PRDM1,RP1-134E15_1
PRDM1	ENST00000369089.3	9615	2086	2092	5404	5410	7mer-m8	0.77	PR domain containing 1, with ZNF domain	639	6:106088267-106107486	1		6q21	yes		DLBCL			L	Rec	TSG	D, N, Mis, F, S				639,BLIMP1,ENSG00000057657,MGC118922,MGC118923,MGC118924,MGC118925,O75626,PRDI-BF1,PRDM1,RP1-134E15_1
PRDM1	ENST00000369089.3	9615	2321	2327	5851	5857	7mer-m8	0.81	PR domain containing 1, with ZNF domain	639	6:106088267-106107486	1		6q21	yes		DLBCL			L	Rec	TSG	D, N, Mis, F, S				639,BLIMP1,ENSG00000057657,MGC118922,MGC118923,MGC118924,MGC118925,O75626,PRDI-BF1,PRDM1,RP1-134E15_1
PRRX1	ENST00000367760.3	9598	2051	2058	3614	3630	8mer	0.2	paired related homeobox 1	5396	1:170664220-170730332	1		1q24	yes		AML			L	Dom	fusion	T	NUP98			5396,ENSG00000116132,PRRX1
PRRX1	ENST00000367760.3	9615	2048	2055	3614	3630	8mer	0.2	paired related homeobox 1	5396	1:170664220-170730332	1		1q24	yes		AML			L	Dom	fusion	T	NUP98			5396,ENSG00000116132,PRRX1
PTCH1	ENST00000430669.2	9598	545	551	1490	1496	7mer-a1	0.76	Homolog of Drosophila Patched gene	5727	9:95446912-95508361	1		9q22.3	yes	yes	skin basal cell, medulloblastoma	skin basal cell, medulloblastoma	nevoid basal cell carcinoma syndrome	E, M	Rec	TSG	Mis, N, F, S				5727,BCNS,ENSG00000185920,FLJ26746,FLJ42602,HPE7,NBCCS,PTC,PTC1,PTCH,PTCH1,Q13635,RP11-435O5_3
PTCH1	ENST00000430669.2	9615	464	470	1490	1496	7mer-a1	0.76	Homolog of Drosophila Patched gene	5727	9:95446912-95508361	1		9q22.3	yes	yes	skin basal cell, medulloblastoma	skin basal cell, medulloblastoma	nevoid basal cell carcinoma syndrome	E, M	Rec	TSG	Mis, N, F, S				5727,BCNS,ENSG00000185920,FLJ26746,FLJ42602,HPE7,NBCCS,PTC,PTC1,PTCH,PTCH1,Q13635,RP11-435O5_3
PTEN	ENST00000371953.3	9598	6339	6345	11073	11079	7mer-m8	0.43	phosphatase and tensin homolog gene	5728	10:87864470-87965472	1	Yes	10q23.3	yes	yes	glioma, prostate, endometrial	harmartoma, glioma, prostate, endometrial	Cowden syndrome, Bannayan-Riley-Ruvalcaba syndrome	L, E, M, O	Dom	TSG	D, Mis, N, F, S				5728,BZS,ENSG00000171862,MGC11227,MHAM,MMAC1,P60484,PTEN,PTEN1
PTEN	ENST00000371953.3	9615	6357	6363	11073	11079	7mer-m8	0.43	phosphatase and tensin homolog gene	5728	10:87864470-87965472	1	Yes	10q23.3	yes	yes	glioma, prostate, endometrial	harmartoma, glioma, prostate, endometrial	Cowden syndrome, Bannayan-Riley-Ruvalcaba syndrome	L, E, M, O	Dom	TSG	D, Mis, N, F, S				5728,BZS,ENSG00000171862,MGC11227,MHAM,MMAC1,P60484,PTEN,PTEN1
PTPRK	ENST00000368226.4	9598	569	575	955	961	7mer-a1	0.77	protein tyrosine phosphatase, receptor type, K	5796	6:127970227-128520358	1		6q22.2-q22.3	yes		colorectal			E	Dom	TSG, fusion	T	RSPO3			5796,DKFZp686C2268,DKFZp779N1045,ENSG00000152894,PTPRK,R-PTP-kappa,RP3-480J14_1
PTPRK	ENST00000368226.4	9615	563	569	955	961	7mer-a1	0.77	protein tyrosine phosphatase, receptor type, K	5796	6:127970227-128520358	1		6q22.2-q22.3	yes		colorectal			E	Dom	TSG, fusion	T	RSPO3			5796,DKFZp686C2268,DKFZp779N1045,ENSG00000152894,PTPRK,R-PTP-kappa,RP3-480J14_1
PTPRT	ENST00000373187.1	9598	7743	7749	12213	12219	7mer-m8	0.72	protein tyrosine phosphatase, receptor type T	11122	20:42080879-43189733	1	Yes	20q12-q13	yes		HNSCC, colorectal cancer, gastric cancer, lung cancer, melanoma			E		TSG	Mis, N				11122,ENSG00000196090,KIAA0283,O14522,PTPRT,RP5-1121H13_2,RPTPrho
PTPRT	ENST00000373187.1	9615	7528	7534	12213	12219	7mer-m8	0.72	protein tyrosine phosphatase, receptor type T	11122	20:42080879-43189733	1	Yes	20q12-q13	yes		HNSCC, colorectal cancer, gastric cancer, lung cancer, melanoma			E		TSG	Mis, N				11122,ENSG00000196090,KIAA0283,O14522,PTPRT,RP5-1121H13_2,RPTPrho
QKI	ENST00000392127.2	9598	3027	3033	5865	5871	7mer-m8	NULL	QKI, KH domain containing, RNA binding	9444	6:163415194-163570710	1	Yes	6q26	yes		angiocentric glioma, colorectal cancer			E, O	Dom	oncogene, TSG	Mis, F, T	MYB			9444,DKFZp586I0923,ENSG00000112531,Hqk,Q96PU8,QK,QK3,QKI
QKI	ENST00000392127.2	9615	2753	2759	5865	5871	7mer-m8	NULL	QKI, KH domain containing, RNA binding	9444	6:163415194-163570710	1	Yes	6q26	yes		angiocentric glioma, colorectal cancer			E, O	Dom	oncogene, TSG	Mis, F, T	MYB			9444,DKFZp586I0923,ENSG00000112531,Hqk,Q96PU8,QK,QK3,QKI
RALGDS	ENST00000372050.3	9598	473	480	1229	1236	8mer	0.92	ral guanine nucleotide dissociation stimulator	5900	9:133098587-133121154	2		9q34.3	yes		PMBL, Hodgkin lymphoma,			L	Dom	fusion	T	CIITA			5900,ENSG00000160271,FLJ20922,Q12967,RALGDS,RGF,RalGEF
RALGDS	ENST00000372050.3	9615	473	480	1229	1236	8mer	0.92	ral guanine nucleotide dissociation stimulator	5900	9:133098587-133121154	2		9q34.3	yes		PMBL, Hodgkin lymphoma,			L	Dom	fusion	T	CIITA			5900,ENSG00000160271,FLJ20922,Q12967,RALGDS,RGF,RalGEF
RANBP2	ENST00000283195.6	9598	510	516	934	940	7mer-m8	0.79	RAN binding protein 2	5903	2:108719607-108783901	1	Yes	2q12.3	yes		inflammatory myofibroblastic tumour			M	Dom	TSG, fusion	T	ALK			5903,ENSG00000153201,NUP358,P49792,RANBP2,TRP1,TRP2
RANBP2	ENST00000283195.6	9615	512	518	934	940	7mer-m8	0.79	RAN binding protein 2	5903	2:108719607-108783901	1	Yes	2q12.3	yes		inflammatory myofibroblastic tumour			M	Dom	TSG, fusion	T	ALK			5903,ENSG00000153201,NUP358,P49792,RANBP2,TRP1,TRP2
RHOA	ENST00000454011.2	9598	93	100	93	100	8mer	NULL	ras homolog family member A	387	3:49360209-49375589	1	Yes	3p21.3	yes		diffuse gastric, T cell lymphomas, paediatric Burkitt lymphoma			E, L	Dom	oncogene, TSG	Mis, F, O				387,ARH12,ARHA,ENSG00000067560,RHO12,RHOA,RHOH12,Rho12,RhoA
RHOA	ENST00000454011.2	9615	93	100	93	100	8mer	NULL	ras homolog family member A	387	3:49360209-49375589	1	Yes	3p21.3	yes		diffuse gastric, T cell lymphomas, paediatric Burkitt lymphoma			E, L	Dom	oncogene, TSG	Mis, F, O				387,ARH12,ARHA,ENSG00000067560,RHO12,RHOA,RHOH12,Rho12,RhoA
RUNX1	ENST00000344691.4	9598	408	414	1002	1019	7mer-a1	0.74	runt-related transcription factor 1 (AML1)	861	21:34792135-35048899	1		21q22.3	yes		AML, pre B-ALL, T-ALL			L	Dom	oncogene, TSG, fusion	T	RPL22, MECOM, CBFA2T3, RUNX1T1, ETV6, AFF3			861,AML1,AMLCR1,CBFA2,ENSG00000159216,PEBP2A2,Q01196,RUNX1
RUNX1	ENST00000344691.4	9615	286	292	1002	1019	7mer-a1	0.74	runt-related transcription factor 1 (AML1)	861	21:34792135-35048899	1		21q22.3	yes		AML, pre B-ALL, T-ALL			L	Dom	oncogene, TSG, fusion	T	RPL22, MECOM, CBFA2T3, RUNX1T1, ETV6, AFF3			861,AML1,AMLCR1,CBFA2,ENSG00000159216,PEBP2A2,Q01196,RUNX1
RUNX1T1	ENST00000523629.1	9598	1817	1823	3065	3071	7mer-a1	0.77	runt-related transcription factor 1; translocated to, 1 (cyclin D-related)	862	8:91960242-92017340	1		8q22	yes		AML			L	Dom	oncogene, TSG, fusion	T	KMT2A, RUNX1			862,ENSG00000079102,RUNX1T1
RUNX1T1	ENST00000523629.1	9598	2040	2046	3323	3329	7mer-m8	0.44	runt-related transcription factor 1; translocated to, 1 (cyclin D-related)	862	8:91960242-92017340	1		8q22	yes		AML			L	Dom	oncogene, TSG, fusion	T	KMT2A, RUNX1			862,ENSG00000079102,RUNX1T1
RUNX1T1	ENST00000523629.1	9615	1843	1849	3065	3071	7mer-a1	0.77	runt-related transcription factor 1; translocated to, 1 (cyclin D-related)	862	8:91960242-92017340	1		8q22	yes		AML			L	Dom	oncogene, TSG, fusion	T	KMT2A, RUNX1			862,ENSG00000079102,RUNX1T1
RUNX1T1	ENST00000523629.1	9615	2067	2073	3323	3329	7mer-m8	0.44	runt-related transcription factor 1; translocated to, 1 (cyclin D-related)	862	8:91960242-92017340	1		8q22	yes		AML			L	Dom	oncogene, TSG, fusion	T	KMT2A, RUNX1			862,ENSG00000079102,RUNX1T1
SALL4	ENST00000217086.4	9598	628	634	1179	1193	7mer-a1	0.62	spalt like transcription factor 4	57167	20:51784265-51802408	1		20q13.2	yes		colorectal cancer, breast cancer, prostate cancer, glioblastoma, melanoma			E		oncogene	Mis, F			Duane-radial ray syndrome	57167,DRRS,ENSG00000101115,HSAL4,MGC133050,Q9UJQ4,SALL4,ZNF797,dJ1112F19_1
SALL4	ENST00000217086.4	9615	321	327	1179	1193	7mer-a1	0.62	spalt like transcription factor 4	57167	20:51784265-51802408	1		20q13.2	yes		colorectal cancer, breast cancer, prostate cancer, glioblastoma, melanoma			E		oncogene	Mis, F			Duane-radial ray syndrome	57167,DRRS,ENSG00000101115,HSAL4,MGC133050,Q9UJQ4,SALL4,ZNF797,dJ1112F19_1
SH2B3	ENST00000341259.2	9598	2793	2800	5193	5201	8mer	0.95	SH2B adaptor protein 3	10019	12:111418146-111448302	1		12q24.12	yes		MPN, sAML, erythrocytosis, B-ALL			L	Rec	TSG	Mis, F, N		yes	Coeliac disease type 13; diabetes mellitus, insulin-dependent;	10019,ENSG00000111252,LNK,Q9UQQ2,SH2B3
SH2B3	ENST00000341259.2	9615	2451	2458	5193	5201	8mer	0.95	SH2B adaptor protein 3	10019	12:111418146-111448302	1		12q24.12	yes		MPN, sAML, erythrocytosis, B-ALL			L	Rec	TSG	Mis, F, N		yes	Coeliac disease type 13; diabetes mellitus, insulin-dependent;	10019,ENSG00000111252,LNK,Q9UQQ2,SH2B3
SMARCE1	ENST00000377808.4	9598	337	343	559	565	7mer-m8	0.88	SWI/SNF related, matrix associated, actin dependent regulator of chromatin, subfamily e, member 1	6605	17:40628785-40645626	1		17q21.2		yes		meningioma		O	Rec	TSG	F, Mis, N				6605,BAF57,ENSG00000073584,Q969G3,SMARCE1
SMARCE1	ENST00000377808.4	9598	567	573	868	874	7mer-m8	0.8	SWI/SNF related, matrix associated, actin dependent regulator of chromatin, subfamily e, member 1	6605	17:40628785-40645626	1		17q21.2		yes		meningioma		O	Rec	TSG	F, Mis, N				6605,BAF57,ENSG00000073584,Q969G3,SMARCE1
SMARCE1	ENST00000377808.4	9598	957	963	1823	1829	7mer-a1	0.81	SWI/SNF related, matrix associated, actin dependent regulator of chromatin, subfamily e, member 1	6605	17:40628785-40645626	1		17q21.2		yes		meningioma		O	Rec	TSG	F, Mis, N				6605,BAF57,ENSG00000073584,Q969G3,SMARCE1
SMARCE1	ENST00000377808.4	9615	337	343	559	565	7mer-m8	0.88	SWI/SNF related, matrix associated, actin dependent regulator of chromatin, subfamily e, member 1	6605	17:40628785-40645626	1		17q21.2		yes		meningioma		O	Rec	TSG	F, Mis, N				6605,BAF57,ENSG00000073584,Q969G3,SMARCE1
SMARCE1	ENST00000377808.4	9615	565	571	868	874	7mer-m8	0.8	SWI/SNF related, matrix associated, actin dependent regulator of chromatin, subfamily e, member 1	6605	17:40628785-40645626	1		17q21.2		yes		meningioma		O	Rec	TSG	F, Mis, N				6605,BAF57,ENSG00000073584,Q969G3,SMARCE1
SMARCE1	ENST00000377808.4	9615	931	937	1823	1829	7mer-a1	0.81	SWI/SNF related, matrix associated, actin dependent regulator of chromatin, subfamily e, member 1	6605	17:40628785-40645626	1		17q21.2		yes		meningioma		O	Rec	TSG	F, Mis, N				6605,BAF57,ENSG00000073584,Q969G3,SMARCE1
SMC1A	ENST00000322213.4	9598	2151	2158	4029	4040	8mer	0.44	structural maintenance of chromosomes 1A	8243	X:53380103-53422600	2		Xp11.22	yes		AML			L		TSG	Mis		yes	Cornelia de Lange syndrome	8243,CDLS2,DKFZp686L19178,DXS423E,ENSG00000072501,KIAA0178,MGC138332,Q14683,RP6-29D12_1,SB1_8,SMC1,SMC1A,SMC1L1,SMC1alpha,SMCB,Smcb
SMC1A	ENST00000322213.4	9615	2168	2175	4029	4040	8mer	0.44	structural maintenance of chromosomes 1A	8243	X:53380103-53422600	2		Xp11.22	yes		AML			L		TSG	Mis		yes	Cornelia de Lange syndrome	8243,CDLS2,DKFZp686L19178,DXS423E,ENSG00000072501,KIAA0178,MGC138332,Q14683,RP6-29D12_1,SB1_8,SMC1,SMC1A,SMC1L1,SMC1alpha,SMCB,Smcb
SRC	ENST00000373578.2	9598	419	425	961	971	7mer-a1	0.78	SRC proto-oncogene, non-receptor tyrosine kinase	6714	20:37384154-37403379	1		20q11.23	yes		colorectal cancer, endometrial carcinoma			E	Dom	oncogene	Mis, N				6714,ASV,ENSG00000197122,P12931,SRC,SRC1,c-SRC,c-src,p60-Src
SRC	ENST00000373578.2	9615	376	382	961	971	7mer-a1	0.78	SRC proto-oncogene, non-receptor tyrosine kinase	6714	20:37384154-37403379	1		20q11.23	yes		colorectal cancer, endometrial carcinoma			E	Dom	oncogene	Mis, N				6714,ASV,ENSG00000197122,P12931,SRC,SRC1,c-SRC,c-src,p60-Src
SRGAP3	ENST00000383836.3	9598	2696	2703	6422	6429	8mer	0.9	SLIT-ROBO Rho GTPase activating protein 3	9901	3:8985519-9248951	2		3p25.3	yes		pilocytic astrocytoma			O	Dom	fusion	T	RAF1			9901,ARHGAP14,ENSG00000196220,KIAA0411,MEGAP,SRGAP3,WRP
SRGAP3	ENST00000383836.3	9615	3324	3331	6422	6429	8mer	0.9	SLIT-ROBO Rho GTPase activating protein 3	9901	3:8985519-9248951	2		3p25.3	yes		pilocytic astrocytoma			O	Dom	fusion	T	RAF1			9901,ARHGAP14,ENSG00000196220,KIAA0411,MEGAP,SRGAP3,WRP
STRN	ENST00000263918.4	9615	7157	7164	13814	13821	8mer	0	striatin, calmodulin binding protein	6801	2:36849456-36966463	1		2p22.2	yes		anaplastic thyroid, papillary thyroid, lung			E	Dom	fusion	T	ALK			6801,ENSG00000115808,MGC125642,O43815,SG2NA,STRN
TAL2	ENST00000334077.3	9598	3762	3769	5530	5538	8mer	0.96	T-cell acute lymphocytic leukemia 2	6887	9:108424779-108425393	1		9q31	yes		T-ALL			L	Dom	oncogene, fusion	T	TRB
TAL2	ENST00000334077.3	9615	2799	2806	5530	5538	8mer	0.96	T-cell acute lymphocytic leukemia 2	6887	9:108424779-108425393	1		9q31	yes		T-ALL			L	Dom	oncogene, fusion	T	TRB
TBL1XR1	ENST00000430069.1	9598	3329	3335	6461	6467	7mer-a1	0.63	transducin (beta)-like 1 X-linked receptor 1	79718	3:177025498-177064977	1	Yes	3q26.32	yes		splenic marginal zone lymphoma, primary central nervous system lymphoma, colorectal carcinoma, gallbladder carcinoma			L, E, M	Rec	oncogene, TSG, fusion	F, Mis				79718,C21,DC42,FLJ12894,IRA1,TBL1XR1,TBLR1
TBL1XR1	ENST00000430069.1	9615	3355	3361	6461	6467	7mer-a1	0.63	transducin (beta)-like 1 X-linked receptor 1	79718	3:177025498-177064977	1	Yes	3q26.32	yes		splenic marginal zone lymphoma, primary central nervous system lymphoma, colorectal carcinoma, gallbladder carcinoma			L, E, M	Rec	oncogene, TSG, fusion	F, Mis				79718,C21,DC42,FLJ12894,IRA1,TBL1XR1,TBLR1
TET2	ENST00000545826.1	9598	2549	2555	3508	3528	7mer-m8	0.6	tet oncogene family member 2	54790	4:105233943-105276519	1		4q24	yes		MDS			L	Rec	TSG	Mis, N, F				54790,ENSG00000168769,FLJ20032,KIAA1546,MGC125715,Q6N021,TET2
TET2	ENST00000545826.1	9615	2558	2564	3508	3528	7mer-m8	0.6	tet oncogene family member 2	54790	4:105233943-105276519	1		4q24	yes		MDS			L	Rec	TSG	Mis, N, F				54790,ENSG00000168769,FLJ20032,KIAA1546,MGC125715,Q6N021,TET2
TFRC	ENST00000540528.1	9598	2689	2695	3650	3668	7mer-a1	0.66	transferrin receptor (p90, CD71)	7037	3:196051942-196077099	2		3q29	yes		NHL			L	Dom	fusion	T	BCL6			7037,CD71,ENSG00000072274,P02786,TFR1,TFRC
TFRC	ENST00000540528.1	9615	2701	2707	3650	3668	7mer-a1	0.66	transferrin receptor (p90, CD71)	7037	3:196051942-196077099	2		3q29	yes		NHL			L	Dom	fusion	T	BCL6			7037,CD71,ENSG00000072274,P02786,TFR1,TFRC
TGFBR2	ENST00000359013.4	9598	47	54	108	115	8mer	0.85	transforming growth factor beta receptor II	7048	3:30606884-30691599	1	Yes	3p22	yes	yes	head and neck, colorectal	colorectal	Hereditary Nonpolyposis Colorectal Cancer type 6	E	Rec	TSG	Mis, F, N		yes	Loeys-Dietz syndrome 2	7048,AAT3,ENSG00000163513,FAA3,HNPCC6,MFS2,P37173,RIIC,TAAD2,TGFBR2,TGFR-2,TGFbeta-RII
TGFBR2	ENST00000359013.4	9615	47	54	108	115	8mer	0.85	transforming growth factor beta receptor II	7048	3:30606884-30691599	1	Yes	3p22	yes	yes	head and neck, colorectal	colorectal	Hereditary Nonpolyposis Colorectal Cancer type 6	E	Rec	TSG	Mis, F, N		yes	Loeys-Dietz syndrome 2	7048,AAT3,ENSG00000163513,FAA3,HNPCC6,MFS2,P37173,RIIC,TAAD2,TGFBR2,TGFR-2,TGFbeta-RII
TNC	ENST00000340094.3	9598	191	198	314	321	8mer	0.96	tenascin C	3371	9:115021157-115091018	2		9q33.1	yes		SCC, melanoma			E		oncogene	Mis				3371,ENSG00000041982,HXB,P24821,TN,TNC
TNC	ENST00000340094.3	9598	57	63	119	125	7mer-m8	0.92	tenascin C	3371	9:115021157-115091018	2		9q33.1	yes		SCC, melanoma			E		oncogene	Mis				3371,ENSG00000041982,HXB,P24821,TN,TNC
TNC	ENST00000340094.3	9615	190	197	314	321	8mer	0.96	tenascin C	3371	9:115021157-115091018	2		9q33.1	yes		SCC, melanoma			E		oncogene	Mis				3371,ENSG00000041982,HXB,P24821,TN,TNC
TNC	ENST00000340094.3	9615	57	63	119	125	7mer-m8	0.92	tenascin C	3371	9:115021157-115091018	2		9q33.1	yes		SCC, melanoma			E		oncogene	Mis				3371,ENSG00000041982,HXB,P24821,TN,TNC
TPM3	ENST00000368531.2	9598	1263	1270	2858	2865	8mer	NULL	tropomyosin 3	7170	1:154157639-154183119	1		1q22-q23	yes		papillary thyroid, ALCL, NSCLC, Spitzoid tumour			E, L	Dom	TSG, fusion	T	NTRK1, ALK, ROS1			7170,ENSG00000143549,TPM3
TPM3	ENST00000368531.2	9615	1241	1248	2858	2865	8mer	NULL	tropomyosin 3	7170	1:154157639-154183119	1		1q22-q23	yes		papillary thyroid, ALCL, NSCLC, Spitzoid tumour			E, L	Dom	TSG, fusion	T	NTRK1, ALK, ROS1			7170,ENSG00000143549,TPM3
UBR5	ENST00000520539.1	9598	232	238	376	382	7mer-a1	0.7	ubiquitin protein ligase E3 component n-recognin 5	51366	8:102254302-102412234	1		8q22	yes		mantle cell lymphoma, gastric, colorectal			L, E	Rec	TSG	F, N, Mis, S				51366,DD5,EDD,EDD1,ENSG00000104517,FLJ11310,HYD,KIAA0896,MGC57263,O95071,UBR5
UBR5	ENST00000520539.1	9615	231	237	376	382	7mer-a1	0.7	ubiquitin protein ligase E3 component n-recognin 5	51366	8:102254302-102412234	1		8q22	yes		mantle cell lymphoma, gastric, colorectal			L, E	Rec	TSG	F, N, Mis, S				51366,DD5,EDD,EDD1,ENSG00000104517,FLJ11310,HYD,KIAA0896,MGC57263,O95071,UBR5
ZFHX3	ENST00000268489.5	9598	1534	1540	3000	3006	7mer-a1	0.77	zinc finger homeobox 3	463	16:72787164-72960145	1	Yes	16q22.3	yes		endometrial, gastric, prostate			E	Dom	TSG	Mis, N				463,ATBT,ENSG00000140836,Q15911,ZFHX3
ZFHX3	ENST00000268489.5	9615	1522	1528	3000	3006	7mer-a1	0.77	zinc finger homeobox 3	463	16:72787164-72960145	1	Yes	16q22.3	yes		endometrial, gastric, prostate			E	Dom	TSG	Mis, N				463,ATBT,ENSG00000140836,Q15911,ZFHX3
